# Supplementary material for: Inferring dynamic gene regulatory networks in cardiac differentiation through the integration of multi-dimensional data
Source: BMC Bioinformatics. 2015 Mar 7;16:74. doi: 10.1186/s12859-015-0460-0 (PMC4359553; doi:10.1186/s12859-015-0460-0)
Supplement: Additional file 2: Table S1. — Pathway analysis of TFs that are significantly enriched in high LR score regions in three transitions. Table S2 The predicted regulatory relations of 13,961 expressed genes. Table S3 The perturbation networks for 189 TFs in ESCs and 4 in HL-1 cells compiled from multiple studies. [file 12859_2015_460_MOESM2_ESM.xlsx]

## Sheet: STable1
ESCMES	MESCP	CPCM	Pathway/Biological Process	p value
✔	✔	✔	Cell cycle	4.05e-05
			E2F pathway	5.75e-05
✔	✔		Stem cell development	0.00251
	✔	✔	Determination of left/right symmetry	2.36e-05
			Cardiac muscle tissue development	0.000963
✔		✔	EGF pathway	2.12e-05
✔			Stem cell maintenance	0.00936
	✔		Gastrulation	7.01e-05
			cell fate specification	0.000259
		✔	Cardiovascular system development	0.00265

## Sheet: STable2
seqnames	start	end	from	weight	lr.score	time	to	pvalue
chr1	4807644	4807644	Tcf3	-0.917752	0.674159	ESC	Lypla1	0.01
chr1	4807654	4807654	Tfcp2l1	-0.917752	0.702601	ESC	Lypla1	0.01
chr1	4807668	4807668	Klf16	-0.917752	0.64989	ESC	Lypla1	0.01
chr1	4807678	4807678	Tgif1	-0.917752	0.64945	ESC	Lypla1	0.01
chr1	4807877	4807877	Msx2	0.222541	0.523948	MES	Lypla1	0.01
chr1	4807886	4807886	Erf	0.222541	0.513838	MES	Lypla1	0.01
chr1	4807898	4807898	Tgif1	0.222541	0.283049	MES	Lypla1	0.01
chr1	4807916	4807916	Pou5f1	0.222541	0.234439	MES	Lypla1	0.01
chr1	4807840	4807840	Egr1	-1.08756	0.486566	CP	Lypla1	0.01
chr1	4807850	4807850	Egr1	-1.08756	0.512697	CP	Lypla1	0.01
chr1	4807886	4807886	Erf	-1.08756	0.400486	CP	Lypla1	0.01
chr1	4857774	4857774	Sp1	-1.07358	0.465737	ESC	Tcea1	0.01
chr1	4857798	4857798	Tfap2c	-1.07358	0.38145	ESC	Tcea1	0.01
chr1	4857810	4857810	Pou5f1	-1.07358	0.334688	ESC	Tcea1	0.01
chr1	4857623	4857623	Msx2	-0.761172	0.394764	MES	Tcea1	0.01
chr1	4857633	4857633	Elf2	-0.761172	0.416277	MES	Tcea1	0.01
chr1	4857654	4857654	E2f3	-0.761172	0.38395	MES	Tcea1	0.01
chr1	4857666	4857666	Arid3a	-0.761172	0.338356	MES	Tcea1	0.01
chr1	4857633	4857633	Elf2	0.166017	0.388891	CP	Tcea1	0.01
chr1	4857655	4857655	E2f6	0.166017	0.394339	CP	Tcea1	0.01
chr1	4857666	4857666	Arid3a	0.166017	0.364606	CP	Tcea1	0.01
chr1	5083072	5083072	E2f1	-0.756315	0.409084	ESC	Atp6v1h	0.01
chr1	5083090	5083090	Usf1	-0.756315	0.439893	ESC	Atp6v1h	0.01
chr1	5083104	5083104	Max	-0.756315	0.43964	ESC	Atp6v1h	0.01
chr1	5083121	5083121	Tgif1	-0.756315	0.444836	ESC	Atp6v1h	0.01
chr1	5083072	5083072	E2f1	0.386743	0.599533	MES	Atp6v1h	0.01
chr1	5083090	5083090	Usf1	0.386743	0.623063	MES	Atp6v1h	0.01
chr1	5083104	5083104	Max	0.386743	0.625982	MES	Atp6v1h	0.01
chr1	5083121	5083121	Tgif1	0.386743	0.634228	MES	Atp6v1h	0.01
chr1	5083092	5083092	Mycn	-0.0107664	0.52544	CP	Atp6v1h	0.01
chr1	5083106	5083106	Mycn	-0.0107664	0.531712	CP	Atp6v1h	0.01
chr1	5083123	5083123	Meis1	-0.0107664	0.50003	CP	Atp6v1h	0.01
chr1	5588442	5588442	Zfp281	1.01993	0.210035	ESC	Oprk1	0.01
chr1	5588451	5588451	Klf5	1.01993	0.198643	ESC	Oprk1	0.01
chr1	5588486	5588486	Tgif1	1.01993	0.178882	ESC	Oprk1	0.01
chr1	5588424	5588424	Sp1	5.22749	0.246423	MES	Oprk1	0.01
chr1	5588439	5588439	Yy1	5.22749	0.245804	MES	Oprk1	0.01
chr1	5588454	5588454	Egr1	5.22749	0.223604	MES	Oprk1	0.01
chr1	5588419	5588419	Meis2	-9.77814	0.176741	CP	Oprk1	0.01
chr1	5588439	5588439	Meis2	-9.77814	0.162775	CP	Oprk1	0.01
chr1	5588454	5588454	Egr1	-9.77814	0.143054	CP	Oprk1	0.01
chr1	6214606	6214606	Tcf3	0.0559044	0.542412	ESC	Rb1cc1	0.01
chr1	6214620	6214620	Sp1	0.0559044	0.617039	ESC	Rb1cc1	0.01
chr1	6214632	6214632	Gbx2	0.0559044	0.462031	ESC	Rb1cc1	0.01
chr1	6214644	6214644	Max	0.0559044	0.588325	ESC	Rb1cc1	0.01
chr1	6214606	6214606	Tcf3	0.357224	0.399742	MES	Rb1cc1	0.01
chr1	6214620	6214620	Sp1	0.357224	0.47816	MES	Rb1cc1	0.01
chr1	6214637	6214637	Msx2	0.357224	0.477314	MES	Rb1cc1	0.01
chr1	6214644	6214644	Max	0.357224	0.472883	MES	Rb1cc1	0.01
chr1	6214589	6214589	Elf2	0.313519	0.626242	CP	Rb1cc1	0.01
chr1	6214610	6214610	Jund	0.313519	0.490165	CP	Rb1cc1	0.01
chr1	6214621	6214621	Egr1	0.313519	0.566728	CP	Rb1cc1	0.01
chr1	7088750	7088750	Pou5f1	-1.47404	0.226056	ESC	Pcmtd1	0.01
chr1	7088767	7088767	Tgif1	-1.47404	0.211547	ESC	Pcmtd1	0.01
chr1	7088782	7088782	Zfp281	-1.47404	0.199379	ESC	Pcmtd1	0.01
chr1	7088798	7088798	Etv5	-1.47404	0.164265	ESC	Pcmtd1	0.01
chr1	7088480	7088480	Sox11	-0.178284	0.366119	MES	Pcmtd1	0.01
chr1	7088495	7088495	Tgif1	-0.178284	0.473544	MES	Pcmtd1	0.01
chr1	7088520	7088520	Max	-0.178284	0.507586	MES	Pcmtd1	0.01
chr1	7088447	7088447	Egr1	2.03242	0.250354	CP	Pcmtd1	0.01
chr1	7088480	7088480	Sox11	2.03242	0.324882	CP	Pcmtd1	0.01
chr1	9545328	9545328	Tgif1	-0.166607	0.387081	ESC	Rrs1	0.01
chr1	9545344	9545344	Ctcf	-0.166607	0.409466	ESC	Rrs1	0.01
chr1	9545362	9545362	Sp1	-0.166607	0.270987	ESC	Rrs1	0.01
chr1	9545371	9545371	Pou5f1	-0.166607	0.287249	ESC	Rrs1	0.01
chr1	9545362	9545362	Sp1	-1.44418	0.254911	MES	Rrs1	0.01
chr1	9545371	9545371	Pou5f1	-1.44418	0.256879	MES	Rrs1	0.01
chr1	9545382	9545382	Msx2	-1.44418	0.411197	MES	Rrs1	0.01
chr1	9545394	9545394	Elf2	-1.44418	0.435511	MES	Rrs1	0.01
chr1	9545408	9545408	Pbx1	-1.44418	0.317965	MES	Rrs1	0.01
chr1	9545321	9545321	Meis2	-2.61416	0.281324	CP	Rrs1	0.01
chr1	9545344	9545344	Ctcf	-2.61416	0.418649	CP	Rrs1	0.01
chr1	9798054	9798054	Yy1	1.87369	0.17052	ESC	Sgk3	0.01
chr1	9798078	9798078	Sp1	1.87369	0.212572	ESC	Sgk3	0.01
chr1	9798086	9798086	Zfp281	1.87369	0.199592	ESC	Sgk3	0.01
chr1	9798454	9798454	Tcf3	-3.00638	0.170297	MES	Sgk3	0.01
chr1	9798466	9798466	Yy1	-3.00638	0.158235	MES	Sgk3	0.01
chr1	9798490	9798490	Egr1	-3.00638	0.125001	MES	Sgk3	0.01
chr1	9798499	9798499	Pou5f1	-3.00638	0.11212	MES	Sgk3	0.01
chr1	9798454	9798454	Tcf3	-0.0856789	0.108079	CP	Sgk3	0.01
chr1	9798466	9798466	Smad3	-0.0856789	0.0959935	CP	Sgk3	0.01
chr1	9798490	9798490	Egr1	-0.0856789	0.0704842	CP	Sgk3	0.01
chr1	9798500	9798500	Tbx20	-0.0856789	0.0661915	CP	Sgk3	0.01
chr1	10037941	10037941	Tgif1	-0.261556	0.37266	ESC	Cspp1	0.01
chr1	10037953	10037953	Etv5	-0.261556	0.437479	ESC	Cspp1	0.01
chr1	10037978	10037978	E2f4	-0.261556	0.294641	ESC	Cspp1	0.01
chr1	10037978	10037978	E2f4	-0.279048	0.532604	MES	Cspp1	0.01
chr1	10037990	10037990	Sp1	-0.279048	0.483476	MES	Cspp1	0.01
chr1	10038008	10038008	Sox11	-0.279048	0.479978	MES	Cspp1	0.01
chr1	10038020	10038020	Erf	-0.279048	0.503385	MES	Cspp1	0.01
chr1	10037978	10037978	E2f4	-1.1814	0.410994	CP	Cspp1	0.01
chr1	10037987	10037987	Egr1	-1.1814	0.394476	CP	Cspp1	0.01
chr1	10038008	10038008	Sox11	-1.1814	0.385984	CP	Cspp1	0.01
chr1	10038020	10038020	Erf	-1.1814	0.401972	CP	Cspp1	0.01
chr1	10993511	10993511	Tfap2c	-2.46943	0.307635	ESC	Prex2	0.01
chr1	10993524	10993524	Mycn	-2.46943	0.367329	ESC	Prex2	0.01
chr1	10993558	10993558	E2f1	-2.46943	0.345133	ESC	Prex2	0.01
chr1	10993646	10993646	Sp1	4.05298	0.196024	MES	Prex2	0.01
chr1	10993666	10993666	Zic2	4.05298	0.251818	MES	Prex2	0.01
chr1	10993690	10993690	Egr1	4.05298	0.232234	MES	Prex2	0.01
chr1	10993524	10993524	Mycn	-2.37236	0.353474	CP	Prex2	0.01
chr1	10993559	10993559	E2f6	-2.37236	0.261344	CP	Prex2	0.01
chr1	12692358	12692358	Tcf3	2.75785	0.238697	ESC	Sulf1	0.01
chr1	12692372	12692372	Zfp281	2.75785	0.233173	ESC	Sulf1	0.01
chr1	12692384	12692384	Rara	2.75785	0.24681	ESC	Sulf1	0.01
chr1	12692532	12692532	Sox4	-1.18471	0.466768	MES	Sulf1	0.01
chr1	12692546	12692546	Otx2	-1.18471	0.454932	MES	Sulf1	0.01
chr1	12692557	12692557	Msx2	-1.18471	0.462438	MES	Sulf1	0.01
chr1	12692568	12692568	Zic2	-1.18471	0.424615	MES	Sulf1	0.01
chr1	12692580	12692580	Pou5f1	-1.18471	0.415269	MES	Sulf1	0.01
chr1	12692502	12692502	Sox18	-7.82096	0.18736	CP	Sulf1	0.01
chr1	12692526	12692526	Meis2	-7.82096	0.191662	CP	Sulf1	0.01
chr1	12692542	12692542	Smad3	-7.82096	0.180895	CP	Sulf1	0.01
chr1	15791883	15791883	Pou5f1	-1.97973	0.379808	ESC	Terf1	0.01
chr1	15791918	15791918	Gbx2	-1.97973	0.279505	ESC	Terf1	0.01
chr1	15791930	15791930	Esrrb	-1.97973	0.272112	ESC	Terf1	0.01
chr1	15806002	15806002	Tcf3	-0.546181	0.395388	MES	Terf1	0.01
chr1	15806016	15806016	Pou5f1	-0.546181	0.362555	MES	Terf1	0.01
chr1	15806027	15806027	E2f6	-0.546181	0.316834	MES	Terf1	0.01
chr1	15806038	15806038	E2f3	-0.546181	0.280908	MES	Terf1	0.01
chr1	15806050	15806050	E2f1	-0.546181	0.265953	MES	Terf1	0.01
chr1	15806002	15806002	Tcf3	-1.73777	0.259844	CP	Terf1	0.01
chr1	15806027	15806027	E2f6	-1.73777	0.214784	CP	Terf1	0.01
chr1	15806040	15806040	E2f4	-1.73777	0.223015	CP	Terf1	0.01
chr1	15806050	15806050	E2f1	-1.73777	0.19853	CP	Terf1	0.01
chr1	16104213	16104213	Zfp281	1.17584	0.281341	ESC	Rdh10	0.01
chr1	16104230	16104230	Zbtb12	1.17584	0.33286	ESC	Rdh10	0.01
chr1	16104245	16104245	Pou5f1	1.17584	0.404365	ESC	Rdh10	0.01
chr1	16104257	16104257	Tgif1	1.17584	0.260176	ESC	Rdh10	0.01
chr1	16105221	16105221	Msx2	-0.914442	0.607597	MES	Rdh10	0.01
chr1	16105246	16105246	Egr1	-0.914442	0.508732	MES	Rdh10	0.01
chr1	16105255	16105255	E2f3	-0.914442	0.585505	MES	Rdh10	0.01
chr1	16105244	16105244	Smad3	-0.871186	0.387913	CP	Rdh10	0.01
chr1	16105257	16105257	E2f4	-0.871186	0.535401	CP	Rdh10	0.01
chr1	16105289	16105289	Egr1	-0.871186	0.546732	CP	Rdh10	0.01
chr1	16665165	16665165	Nrf1	0.203702	0.498261	ESC	Tmem70	0.01
chr1	16665180	16665180	Tfcp2l1	0.203702	0.436689	ESC	Tmem70	0.01
chr1	16665192	16665192	Tcf3	0.203702	0.361547	ESC	Tmem70	0.01
chr1	16665206	16665206	Sp1	0.203702	0.35679	ESC	Tmem70	0.01
chr1	16665192	16665192	Tcf3	-0.228764	0.395528	MES	Tmem70	0.01
chr1	16665206	16665206	Sp1	-0.228764	0.404279	MES	Tmem70	0.01
chr1	16665228	16665228	Egr1	-0.228764	0.3683	MES	Tmem70	0.01
chr1	16665236	16665236	Tgif1	-0.228764	0.363555	MES	Tmem70	0.01
chr1	16665164	16665164	Tcf3	1.36171	0.405037	CP	Tmem70	0.01
chr1	16665192	16665192	Tcf3	1.36171	0.262081	CP	Tmem70	0.01
chr1	16665204	16665204	Egr1	1.36171	0.236145	CP	Tmem70	0.01
chr1	16688402	16688402	Yy1	-0.342074	0.0651914	ESC	Ly96	0.01
chr1	16688420	16688420	Usf1	-0.342074	0.127263	ESC	Ly96	0.01
chr1	16688435	16688435	Pou5f1	-0.342074	0.149018	ESC	Ly96	0.01
chr1	16688444	16688444	Tgif1	-0.342074	0.131538	ESC	Ly96	0.01
chr1	16688745	16688745	Egr1	0.432721	0.188416	MES	Ly96	0.01
chr1	16688768	16688768	Elf2	0.432721	0.197448	MES	Ly96	0.01
chr1	16688777	16688777	Msx2	0.432721	0.189072	MES	Ly96	0.01
chr1	16688745	16688745	Egr1	6.2301	0.154067	CP	Ly96	0.01
chr1	16688768	16688768	Elf2	6.2301	0.162573	CP	Ly96	0.01
chr1	16688787	16688787	Hmbox1	6.2301	0.109517	CP	Ly96	0.01
chr1	17727340	17727340	Zfp740	3.34527	0.299804	ESC	Crispld1	0.01
chr1	17727351	17727351	Klf4	3.34527	0.32862	ESC	Crispld1	0.01
chr1	17727368	17727368	Mlx	3.34527	0.353308	ESC	Crispld1	0.01
chr1	17727382	17727382	Tcf3	3.34527	0.352216	ESC	Crispld1	0.01
chr1	17727340	17727340	Egr1	-1.02321	0.548563	MES	Crispld1	0.01
chr1	17727366	17727366	Max	-1.02321	0.581652	MES	Crispld1	0.01
chr1	17727382	17727382	Tcf3	-1.02321	0.570111	MES	Crispld1	0.01
chr1	17727330	17727330	Tcf3	-1.31463	0.439978	CP	Crispld1	0.01
chr1	17727340	17727340	Egr1	-1.31463	0.425466	CP	Crispld1	0.01
chr1	17727351	17727351	Hmbox1	-1.31463	0.440092	CP	Crispld1	0.01
chr1	17727368	17727368	Mycn	-1.31463	0.438161	CP	Crispld1	0.01
chr1	20890512	20890512	Tfap2c	0.0312252	0.394041	ESC	Paqr8	0.02
chr1	20890528	20890528	Klf4	0.0312252	0.581186	ESC	Paqr8	0.02
chr1	20890546	20890546	Etv4	0.0312252	0.474	ESC	Paqr8	0.01
chr1	20890560	20890560	Sp1	0.0312252	0.4967	ESC	Paqr8	0.01
chr1	20890511	20890511	Tgif1	0.550133	0.335048	MES	Paqr8	0.01
chr1	20890520	20890520	Msx2	0.550133	0.479453	MES	Paqr8	0.01
chr1	20890544	20890544	Yy1	0.550133	0.396155	MES	Paqr8	0.01
chr1	20890560	20890560	Sp1	0.550133	0.418919	MES	Paqr8	0.01
chr1	20890544	20890544	Meis2	-0.974812	0.255201	CP	Paqr8	0.01
chr1	20890556	20890556	Egr1	-0.974812	0.274636	CP	Paqr8	0.01
chr1	20951544	20951544	Nrf1	-0.476	0.267951	ESC	Efhc1	0.01
chr1	20951554	20951554	Tcf3	-0.476	0.241749	ESC	Efhc1	0.01
chr1	20951578	20951578	Sp1	-0.476	0.231986	ESC	Efhc1	0.01
chr1	20951544	20951544	Nrf1	0.527802	0.267119	MES	Efhc1	0.01
chr1	20951554	20951554	Tcf3	0.527802	0.247292	MES	Efhc1	0.01
chr1	20951578	20951578	Sp1	0.527802	0.211188	MES	Efhc1	0.01
chr1	20951589	20951589	Msx2	0.527802	0.217491	MES	Efhc1	0.01
chr1	20951698	20951698	E2f1	0.941117	0.197245	CP	Efhc1	0.01
chr1	20951714	20951714	Nkx2-5	0.941117	0.206329	CP	Efhc1	0.01
chr1	20951722	20951722	Tcf3	0.941117	0.201813	CP	Efhc1	0.01
chr1	20951735	20951735	Meis2	0.941117	0.171641	CP	Efhc1	0.01
chr1	21218666	21218666	Tfcp2l1	0.256278	0.222075	ESC	Tmem14a	0.01
chr1	21218678	21218678	Zfp281	0.256278	0.199285	ESC	Tmem14a	0.01
chr1	21218687	21218687	Tfap2c	0.256278	0.208582	ESC	Tmem14a	0.01
chr1	21218697	21218697	Tgif1	0.256278	0.220451	ESC	Tmem14a	0.01
chr1	21218706	21218706	Nanog	0.256278	0.217254	ESC	Tmem14a	0.01
chr1	21218580	21218580	Erf	0.711919	0.442319	MES	Tmem14a	0.01
chr1	21218627	21218627	Msx2	0.711919	0.408128	MES	Tmem14a	0.01
chr1	21218993	21218993	Meis1	-1.51887	0.0632095	CP	Tmem14a	0.01
chr1	21219004	21219004	Sox18	-1.51887	0.0713943	CP	Tmem14a	0.01
chr1	21219018	21219018	Tcf3	-1.51887	0.0653758	CP	Tmem14a	0.01
chr1	21219033	21219033	E2f6	-1.51887	0.0468912	CP	Tmem14a	0.01
chr1	21252900	21252900	Yy1	-1.24563	0.104934	ESC	Gsta3	0.01
chr1	21252925	21252925	Pou5f1	-1.24563	0.111526	ESC	Gsta3	0.01
chr1	21252934	21252934	Tfcp2l1	-1.24563	0.112328	ESC	Gsta3	0.01
chr1	21252944	21252944	Tcf3	-1.24563	0.105789	ESC	Gsta3	0.01
chr1	21252900	21252900	Yy1	0.135366	0.0778746	MES	Gsta3	0.01
chr1	21252925	21252925	Pou5f1	0.135366	0.080271	MES	Gsta3	0.04
chr1	21252944	21252944	Tcf3	0.135366	0.0700005	MES	Gsta3	0.04
chr1	21252900	21252900	Meis2	0.614624	0.0427117	CP	Gsta3	0.01
chr1	21252911	21252911	Meis1	0.614624	0.0401813	CP	Gsta3	0.01
chr1	21252944	21252944	Tcf3	0.614624	0.0191401	CP	Gsta3	0.01
chr1	24195125	24195125	Msx2	3.84237	0.159276	MES	Col9a1	0.01
chr1	24195147	24195147	Tgif1	3.84237	0.181955	MES	Col9a1	0.01
chr1	24195156	24195156	Gata4	3.84237	0.196359	MES	Col9a1	0.01
chr1	24195205	24195205	Meis1	-0.223439	0.164806	CP	Col9a1	0.01
chr1	24195214	24195214	Fos	-0.223439	0.197067	CP	Col9a1	0.01
chr1	24195234	24195234	Tcf3	-0.223439	0.0981745	CP	Col9a1	0.01
chr1	24678532	24678532	Tcf3	1.73229	0.265868	ESC	Lmbrd1	0.01
chr1	24678549	24678549	Xbp1	1.73229	0.359248	ESC	Lmbrd1	0.01
chr1	24678574	24678574	Sp1	1.73229	0.41341	ESC	Lmbrd1	0.01
chr1	24678716	24678716	Msx2	0.132853	0.361216	MES	Lmbrd1	0.01
chr1	24678724	24678724	Sp1	0.132853	0.326439	MES	Lmbrd1	0.01
chr1	24678738	24678738	Gata4	0.132853	0.335486	MES	Lmbrd1	0.01
chr1	24678748	24678748	Erf	0.132853	0.480265	MES	Lmbrd1	0.01
chr1	24678758	24678758	Yy1	0.132853	0.261344	MES	Lmbrd1	0.01
chr1	24678718	24678718	E2f6	0.411769	0.315458	CP	Lmbrd1	0.01
chr1	24678738	24678738	Gata5	0.411769	0.308774	CP	Lmbrd1	0.01
chr1	24678748	24678748	Irx2	0.411769	0.440023	CP	Lmbrd1	0.01
chr1	24678758	24678758	Yy1	0.411769	0.222733	CP	Lmbrd1	0.01
chr1	33669800	33669800	Gabpa	0.75105	0.418737	ESC	1700001G17Rik	0.01
chr1	33669814	33669814	Rara	0.75105	0.3052	ESC	1700001G17Rik	0.01
chr1	33669824	33669824	Tfap2c	0.75105	0.219124	ESC	1700001G17Rik	0.01
chr1	33669834	33669834	Zfp740	0.75105	0.263597	ESC	1700001G17Rik	0.01
chr1	33669798	33669798	Erf	0.105718	0.591734	MES	1700001G17Rik	0.01
chr1	33669821	33669821	Egr1	0.105718	0.476826	MES	1700001G17Rik	0.01
chr1	33669834	33669834	Zfp740	0.105718	0.425347	MES	1700001G17Rik	0.01
chr1	33669772	33669772	E2f4	-0.461949	0.450611	CP	1700001G17Rik	0.01
chr1	33669780	33669780	Meis1	-0.461949	0.325405	CP	1700001G17Rik	0.01
chr1	33669798	33669798	Erf	-0.461949	0.501761	CP	1700001G17Rik	0.01
chr1	33719851	33719851	Klf4	-0.311813	0.477167	ESC	Rab23	0.01
chr1	33719868	33719868	Nrf1	-0.311813	0.533609	ESC	Rab23	0.01
chr1	33719880	33719880	Tcf3	-0.311813	0.519371	ESC	Rab23	0.01
chr1	33719868	33719868	Nrf1	-0.282848	0.584675	MES	Rab23	0.01
chr1	33719880	33719880	Tcf3	-0.50441	0.587214	MES	Rab23	0.01
chr1	33719888	33719888	Sox11	-0.50441	0.604029	MES	Rab23	0.01
chr1	33719907	33719907	E2f3	-0.50441	0.58275	MES	Rab23	0.01
chr1	33719928	33719928	Yy1	-0.221562	0.472599	MES	Rab23	0.01
chr1	33719880	33719880	Tcf3	-2.66165	0.217475	CP	Rab23	0.01
chr1	33719888	33719888	Sox11	-2.66165	0.22575	CP	Rab23	0.01
chr1	33719908	33719908	E2f6	-2.66165	0.19616	CP	Rab23	0.01
chr1	33719928	33719928	Meis2	-2.66165	0.127118	CP	Rab23	0.01
chr1	34011222	34011222	Rara	-1.88224	0.27037	ESC	Dst	0.01
chr1	34011234	34011234	Tgif1	-1.88224	0.376902	ESC	Dst	0.01
chr1	34011246	34011246	Junb	-1.88224	0.287199	ESC	Dst	0.01
chr1	34011258	34011258	Tcf3	-1.88224	0.384986	ESC	Dst	0.01
chr1	34011234	34011234	Tgif1	0.165002	0.447352	MES	Dst	0.01
chr1	34011246	34011246	Fos	0.165002	0.342717	MES	Dst	0.01
chr1	34011258	34011258	Tcf3	0.165002	0.447236	MES	Dst	0.01
chr1	34005846	34005846	Gata5	1.81545	0.204052	CP	Dst	0.01
chr1	34005864	34005864	Smad3	1.81545	0.278349	CP	Dst	0.01
chr1	34005882	34005882	Irx3	1.81545	0.285447	CP	Dst	0.01
chr1	34006082	34006082	Tcf3	0.344757	0.172323	CP	Dst	0.01
chr1	34006090	34006090	Egr1	0.344757	0.196699	CP	Dst	0.01
chr1	34006112	34006112	Meis2	0.344757	0.210896	CP	Dst	0.01
chr1	34006119	34006119	Meis1	0.344757	0.15643	CP	Dst	0.01
chr1	34439337	34439337	Yy1	-0.644409	0.212355	ESC	Imp4	0.01
chr1	34439360	34439360	Max	-0.644409	0.295156	ESC	Imp4	0.01
chr1	34439372	34439372	Sp1	-0.644409	0.2861	ESC	Imp4	0.01
chr1	34439382	34439382	Erf	-0.644409	0.252728	ESC	Imp4	0.01
chr1	34439926	34439926	Yy1	-0.812559	0.199105	MES	Imp4	0.01
chr1	34439936	34439936	Sox4	-0.812559	0.234229	MES	Imp4	0.01
chr1	34439945	34439945	Msx2	-0.812559	0.266837	MES	Imp4	0.01
chr1	34439962	34439962	E2f4	-0.812559	0.292677	MES	Imp4	0.01
chr1	34439972	34439972	Egr1	-0.812559	0.282517	MES	Imp4	0.01
chr1	34434848	34434848	Meis1	-1.54124	0.248058	CP	Imp4	0.01
chr1	34434876	34434876	Meis2	-1.54124	0.316257	CP	Imp4	0.01
chr1	34434894	34434894	Tcf3	-1.54124	0.216603	CP	Imp4	0.01
chr1	34459662	34459662	Tcf3	1.89862	0.235214	ESC	Ptpn18	0.01
chr1	34459672	34459672	E2f1	1.89862	0.234952	ESC	Ptpn18	0.01
chr1	34459700	34459700	Yy1	1.89862	0.235966	ESC	Ptpn18	0.01
chr1	34459890	34459890	Egr1	1.98779	0.0973022	MES	Ptpn18	0.01
chr1	34459898	34459898	Msx2	1.98779	0.100095	MES	Ptpn18	0.01
chr1	34459925	34459925	Tgif1	1.98779	0.198836	MES	Ptpn18	0.01
chr1	34459935	34459935	Yy1	1.98779	0.164979	MES	Ptpn18	0.01
chr1	34459662	34459662	Tcf3	-0.971237	0.203783	CP	Ptpn18	0.01
chr1	34459672	34459672	E2f1	-0.971237	0.214739	CP	Ptpn18	0.01
chr1	34459686	34459686	Meis1	-0.971237	0.207314	CP	Ptpn18	0.01
chr1	34459700	34459700	Yy1	-0.971237	0.213897	CP	Ptpn18	0.01
chr1	34537272	34537272	Klf5	8.81848	0.258218	ESC	Cfc1	0.01
chr1	34537292	34537292	Zfp281	8.81848	0.300394	ESC	Cfc1	0.01
chr1	34537300	34537300	Gbx2	8.81848	0.292741	ESC	Cfc1	0.01
chr1	34537308	34537308	Tcf3	8.81848	0.253416	ESC	Cfc1	0.01
chr1	34519536	34519536	Tcf3	-0.0931477	0.475191	MES	Cfc1	0.02
chr1	34519557	34519557	Tgif1	-0.0931477	0.507793	MES	Cfc1	0.01
chr1	34519570	34519570	Sox11	-0.0931477	0.517258	MES	Cfc1	0.01
chr1	34519580	34519580	Egr1	-0.0931477	0.513274	MES	Cfc1	0.01
chr1	34517547	34517547	Fos	-5.12847	0.258824	CP	Cfc1	0.08
chr1	34517556	34517556	Erf	-5.12847	0.277341	CP	Cfc1	0.08
chr1	34517570	34517570	Tcf3	-5.12847	0.236587	CP	Cfc1	0.08
chr1	34517581	34517581	Meis1	-5.12847	0.205936	CP	Cfc1	0.08
chr1	34517590	34517590	Nkx2-5	-5.12847	0.181693	CP	Cfc1	0.08
chr1	34801938	34801938	Tcf3	-0.39897	0.303183	ESC	Arhgef4	0.01
chr1	34801948	34801948	Tfcp2l1	-0.39897	0.303816	ESC	Arhgef4	0.01
chr1	34801958	34801958	Etv4	-0.39897	0.29112	ESC	Arhgef4	0.01
chr1	34802032	34802032	Tcf3	0.532458	0.372949	MES	Arhgef4	0.01
chr1	34802046	34802046	Sp1	0.532458	0.317131	MES	Arhgef4	0.01
chr1	34802070	34802070	Gata4	0.532458	0.296273	MES	Arhgef4	0.01
chr1	34802078	34802078	Max	0.532458	0.309124	MES	Arhgef4	0.01
chr1	34801988	34801988	Egr1	5.82795	0.170111	CP	Arhgef4	0.01
chr1	34802010	34802010	Tbx5	5.82795	0.212203	CP	Arhgef4	0.01
chr1	34802020	34802020	Tcf3	5.82795	0.184597	CP	Arhgef4	0.01
chr1	34850039	34850039	Tgif1	-1.41704	0.280924	ESC	Plekhb2	0.01
chr1	34850054	34850054	Sox4	-1.41704	0.294781	ESC	Plekhb2	0.01
chr1	34850064	34850064	Tcf3	-1.41704	0.298106	ESC	Plekhb2	0.01
chr1	34850075	34850075	Tfap2c	-1.41704	0.273166	ESC	Plekhb2	0.01
chr1	34850085	34850085	Zfp281	-1.41704	0.253781	ESC	Plekhb2	0.01
chr1	34843084	34843084	Egr1	1.3079	0.465543	MES	Plekhb2	0.01
chr1	34843100	34843100	E2f4	1.3079	0.457569	MES	Plekhb2	0.01
chr1	34843111	34843111	Etv2	1.3079	0.510265	MES	Plekhb2	0.01
chr1	34843124	34843124	E2f3	1.3079	0.439406	MES	Plekhb2	0.01
chr1	34843060	34843060	Mycn	1.96162	0.766253	CP	Plekhb2	0.01
chr1	34843084	34843084	Egr1	1.96162	0.642027	CP	Plekhb2	0.01
chr1	34843100	34843100	E2f4	1.96162	0.601102	CP	Plekhb2	0.01
chr1	36061313	36061313	Foxo4	-1.71804	0.358643	ESC	Hs6st1	0.11
chr1	36061328	36061328	Gbx2	-1.71804	0.372536	ESC	Hs6st1	0.11
chr1	36061339	36061339	Pou5f1	-1.71804	0.372873	ESC	Hs6st1	0.11
chr1	36061348	36061348	Tcf3	-1.71804	0.408484	ESC	Hs6st1	0.11
chr1	36061358	36061358	Sox2	-1.71804	0.429366	ESC	Hs6st1	0.11
chr1	36065061	36065061	Tgif1	0.951897	0.172439	MES	Hs6st1	0.01
chr1	36065070	36065070	Egr1	0.951897	0.270439	MES	Hs6st1	0.01
chr1	36065104	36065104	Gata4	0.951897	0.157389	MES	Hs6st1	0.01
chr1	36060470	36060470	Gata4	1.13034	0.136363	CP	Hs6st1	0.01
chr1	36060477	36060477	Meis1	1.13034	0.124381	CP	Hs6st1	0.01
chr1	36307674	36307674	Yy1	-0.687746	0.519988	ESC	Arid5a	0.01
chr1	36307697	36307697	Zfp281	-0.687746	0.68702	ESC	Arid5a	0.01
chr1	36307712	36307712	Sp1	-0.687746	0.785983	ESC	Arid5a	0.01
chr1	36307694	36307694	Zfp740	-0.145025	0.330413	MES	Arid5a	0.01
chr1	36307712	36307712	Sp1	-0.145025	0.563676	MES	Arid5a	0.01
chr1	36307723	36307723	Egr1	-0.145025	0.5538	MES	Arid5a	0.01
chr1	36307694	36307694	Zfp740	0.765036	0.313061	CP	Arid5a	0.01
chr1	36307707	36307707	Meis2	0.765036	0.302455	CP	Arid5a	0.01
chr1	36307723	36307723	Egr1	0.765036	0.464248	CP	Arid5a	0.01
chr1	36471311	36471311	Tgif1	1.41704	0.238077	ESC	Cnnm4	0.01
chr1	36471330	36471330	Elf3	1.41704	0.197208	ESC	Cnnm4	0.01
chr1	36471347	36471347	Zfp281	1.41704	0.221679	ESC	Cnnm4	0.01
chr1	36471566	36471566	Sp1	-0.754791	0.40493	MES	Cnnm4	0.01
chr1	36471580	36471580	Tcf3	-0.754791	0.391989	MES	Cnnm4	0.01
chr1	36471602	36471602	E2f4	-0.754791	0.3279	MES	Cnnm4	0.01
chr1	36471564	36471564	Egr1	0.650936	0.177037	CP	Cnnm4	0.01
chr1	36471580	36471580	Tcf3	0.650936	0.189887	CP	Cnnm4	0.01
chr1	36471602	36471602	E2f4	0.650936	0.164427	CP	Cnnm4	0.01
chr1	36511872	36511872	Zfp281	0.863359	0.471014	ESC	Cnnm3	0.01
chr1	36511888	36511888	Tfap2c	0.863359	0.348746	ESC	Cnnm3	0.01
chr1	36511900	36511900	Zfp281	0.863359	0.362874	ESC	Cnnm3	0.01
chr1	36511911	36511911	Yy1	0.863359	0.202443	ESC	Cnnm3	0.01
chr1	36512030	36512030	Tcf3	-0.701607	0.282566	MES	Cnnm3	0.01
chr1	36512042	36512042	Tgif1	-0.701607	0.222387	MES	Cnnm3	0.01
chr1	36512056	36512056	Egr1	-0.701607	0.252004	MES	Cnnm3	0.01
chr1	36512070	36512070	E2f4	-0.701607	0.16381	MES	Cnnm3	0.01
chr1	36511722	36511722	Sp3	1.65837	0.278252	CP	Cnnm3	0.01
chr1	36511737	36511737	Egr1	1.65837	0.216338	CP	Cnnm3	0.01
chr1	36511756	36511756	Foxo4	1.65837	0.299498	CP	Cnnm3	0.01
chr1	36683125	36683125	Mybl2	0.274054	0.43972	ESC	Cox5b	0.02
chr1	36683138	36683138	Pou5f1	0.274054	0.448572	ESC	Cox5b	0.03
chr1	36683150	36683150	Usf1	0.274054	0.465871	ESC	Cox5b	0.03
chr1	36683162	36683162	Klf5	0.274054	0.467097	ESC	Cox5b	0.03
chr1	36709928	36709928	Tcf3	-2.56718	0.495448	MES	Cox5b	0.01
chr1	36709935	36709935	Msx2	-2.56718	0.493226	MES	Cox5b	0.01
chr1	36709954	36709954	Sp1	-2.56718	0.649475	MES	Cox5b	0.01
chr1	36709966	36709966	Sp1	-2.56718	0.639241	MES	Cox5b	0.01
chr1	36691404	36691404	E2f4	5.39516	0.35705	CP	Cox5b	0.01
chr1	36691420	36691420	Egr1	5.39516	0.353052	CP	Cox5b	0.01
chr1	36691442	36691442	Sox11	5.39516	0.400695	CP	Cox5b	0.01
chr1	36770989	36770989	Zfp281	-1.51387	0.331105	ESC	Zap70	0.01
chr1	36771000	36771000	E2f4	-1.51387	0.350541	ESC	Zap70	0.01
chr1	36771012	36771012	Max	-1.51387	0.39128	ESC	Zap70	0.01
chr1	36771020	36771020	Yy1	-1.51387	0.389563	ESC	Zap70	0.01
chr1	36771030	36771030	E2f1	-1.51387	0.395545	ESC	Zap70	0.01
chr1	36771175	36771175	Yy1	0.286438	0.126532	MES	Zap70	0.01
chr1	36771192	36771192	Tcf3	0.286438	0.128795	MES	Zap70	0.01
chr1	36771203	36771203	Msx2	0.286438	0.0977878	MES	Zap70	0.01
chr1	36771220	36771220	Sp3	0.286438	0.130672	MES	Zap70	0.01
chr1	36764766	36764766	Irx3	2.07344	0.0660482	CP	Zap70	0.01
chr1	36764774	36764774	Meis1	2.07344	0.0744072	CP	Zap70	0.01
chr1	36764797	36764797	Meis2	2.07344	0.0639087	CP	Zap70	0.01
chr1	36764808	36764808	Tcf3	2.07344	0.0535288	CP	Zap70	0.01
chr1	37235188	37235188	Pou5f1	-8.51197	0.0803716	ESC	Cnga3	0.01
chr1	37235196	37235196	Tcf3	-8.51197	0.0726411	ESC	Cnga3	0.01
chr1	37235207	37235207	Yy1	-8.51197	0.0618731	ESC	Cnga3	0.01
chr1	37235434	37235434	Yy1	-0.0785131	0.0289206	MES	Cnga3	0.01
chr1	37235460	37235460	Mycn	-0.0785131	0.0245771	MES	Cnga3	0.01
chr1	37220462	37220462	Tbx5	-0.0814896	0.0868118	CP	Cnga3	0.01
chr1	37220473	37220473	Meis2	-0.0814896	0.0947314	CP	Cnga3	0.01
chr1	37220491	37220491	Mycn	-0.0814896	0.0847986	CP	Cnga3	0.02
chr1	37299853	37299853	Klf5	1.20871	0.306793	ESC	Inpp4a	0.01
chr1	37299866	37299866	Nrf1	1.20871	0.308911	ESC	Inpp4a	0.01
chr1	37299877	37299877	Zfp281	1.20871	0.410538	ESC	Inpp4a	0.01
chr1	37299892	37299892	Sp1	1.20871	0.244009	ESC	Inpp4a	0.01
chr1	37299866	37299866	Nrf1	0.414695	0.521	MES	Inpp4a	0.01
chr1	37299878	37299878	Egr1	0.414695	0.648664	MES	Inpp4a	0.01
chr1	37299892	37299892	Sp1	0.414695	0.458305	MES	Inpp4a	0.01
chr1	37299813	37299813	Egr1	0.070129	0.219582	CP	Inpp4a	0.01
chr1	37299827	37299827	E2f6	0.070129	0.249799	CP	Inpp4a	0.01
chr1	37299856	37299856	Smad3	0.070129	0.347115	CP	Inpp4a	0.01
chr1	37430272	37430272	Tfap2c	0.781907	0.223285	ESC	Unc50	0.01
chr1	37430282	37430282	Tcf3	0.781907	0.302107	ESC	Unc50	0.01
chr1	37430299	37430299	Pou5f1	0.781907	0.174177	ESC	Unc50	0.01
chr1	37429862	37429862	Msx2	-0.179093	0.440055	MES	Unc50	0.01
chr1	37429870	37429870	Tcf3	-0.179093	0.252609	MES	Unc50	0.01
chr1	37429877	37429877	Pou5f1	-0.179093	0.272582	MES	Unc50	0.01
chr1	37429897	37429897	Tgif1	-0.179093	0.297121	MES	Unc50	0.01
chr1	37430113	37430113	Meis1	-0.129015	0.350511	CP	Unc50	0.01
chr1	37430124	37430124	Tcf3	-0.129015	0.346898	CP	Unc50	0.01
chr1	37430136	37430136	Elf2	-0.129015	0.52573	CP	Unc50	0.01
chr1	37864822	37864822	Tfap2c	-1.04288	0.245777	ESC	Lipt1	0.01
chr1	37864831	37864831	Tgif1	-1.04288	0.238879	ESC	Lipt1	0.01
chr1	37864841	37864841	Klf4	-1.04288	0.236567	ESC	Lipt1	0.01
chr1	37864854	37864854	Yy1	-1.04288	0.323298	ESC	Lipt1	0.01
chr1	37864695	37864695	Egr1	0.0474682	0.526325	MES	Lipt1	0.01
chr1	37864702	37864702	Yy1	0.0474682	0.567832	MES	Lipt1	0.01
chr1	37864724	37864724	Tcf3	0.0474682	0.563871	MES	Lipt1	0.01
chr1	37864742	37864742	Tgif1	0.0474682	0.690882	MES	Lipt1	0.01
chr1	37864678	37864678	Smad3	0.577415	0.28922	CP	Lipt1	0.01
chr1	37864695	37864695	Egr1	0.577415	0.299322	CP	Lipt1	0.01
chr1	37864702	37864702	Meis2	0.577415	0.328702	CP	Lipt1	0.01
chr1	37864724	37864724	Tcf3	0.577415	0.303432	CP	Lipt1	0.01
chr1	37890398	37890398	Nrf1	-0.412342	0.386962	ESC	Mrpl30	0.01
chr1	37890413	37890413	Yy1	-0.412342	0.359077	ESC	Mrpl30	0.01
chr1	37890422	37890422	Pou5f1	-0.412342	0.330541	ESC	Mrpl30	0.01
chr1	37890436	37890436	Tfcp2l1	-0.412342	0.372751	ESC	Mrpl30	0.01
chr1	37890524	37890524	Tcf3	0.631702	0.240422	MES	Mrpl30	0.01
chr1	37890536	37890536	Msx2	0.631702	0.272702	MES	Mrpl30	0.01
chr1	37890544	37890544	Elf2	0.631702	0.273091	MES	Mrpl30	0.01
chr1	37890500	37890500	Tcf3	2.25151	0.260814	CP	Mrpl30	0.01
chr1	37890524	37890524	Tcf3	2.25151	0.299591	CP	Mrpl30	0.01
chr1	37890544	37890544	Elf2	2.25151	0.306374	CP	Mrpl30	0.01
chr1	37998068	37998068	Klf4	-0.518158	0.435427	ESC	Eif5b	0.01
chr1	37998080	37998080	Zfp281	-0.518158	0.414292	ESC	Eif5b	0.01
chr1	37998094	37998094	Sp1	-0.518158	0.411556	ESC	Eif5b	0.01
chr1	37998158	37998158	Pou5f1	-0.512412	0.601532	MES	Eif5b	0.01
chr1	37998192	37998192	Egr1	-0.512412	0.445852	MES	Eif5b	0.01
chr1	37998284	37998284	Tgif1	-0.0793632	0.279891	MES	Eif5b	0.01
chr1	37998291	37998291	Yy1	-0.0793632	0.207156	MES	Eif5b	0.01
chr1	37998312	37998312	Sox4	-0.0793632	0.218454	MES	Eif5b	0.01
chr1	37998324	37998324	Tcf3	-0.0793632	0.38832	MES	Eif5b	0.01
chr1	37998332	37998332	Sp1	-0.0793632	0.233033	MES	Eif5b	0.01
chr1	37997994	37997994	Egr1	-0.750315	0.528955	CP	Eif5b	0.01
chr1	37998012	37998012	Tcf3	-0.750315	0.314314	CP	Eif5b	0.01
chr1	38987719	38987719	Elf3	-1.2871	0.239811	ESC	Pdcl3	0.01
chr1	38987732	38987732	Klf4	-1.2871	0.230886	ESC	Pdcl3	0.01
chr1	38987752	38987752	Sp1	-1.2871	0.337559	ESC	Pdcl3	0.01
chr1	38987250	38987250	Fos	0.318062	0.336177	MES	Pdcl3	0.01
chr1	38987269	38987269	Msx2	0.318062	0.354252	MES	Pdcl3	0.01
chr1	38987275	38987275	Pou5f1	0.318062	0.333155	MES	Pdcl3	0.01
chr1	38987290	38987290	Sp3	0.318062	0.332102	MES	Pdcl3	0.01
chr1	38987586	38987586	Sox11	0.0741857	0.311271	CP	Pdcl3	0.01
chr1	38987603	38987603	Meis2	0.0741857	0.244502	CP	Pdcl3	0.01
chr1	38987616	38987616	Xbp1	0.0741857	0.221417	CP	Pdcl3	0.01
chr1	38987630	38987630	Egr1	0.0741857	0.227166	CP	Pdcl3	0.01
chr1	39193908	39193908	Zfp281	0.0515824	0.245556	ESC	Npas2	0.01
chr1	39193922	39193922	E2f1	0.0515824	0.240297	ESC	Npas2	0.01
chr1	39193937	39193937	Tfap2c	0.0515824	0.268228	ESC	Npas2	0.01
chr1	39193946	39193946	E2f4	0.0515824	0.268572	ESC	Npas2	0.01
chr1	39193810	39193810	Msx2	0.931549	0.382536	MES	Npas2	0.01
chr1	39193822	39193822	Tgif1	0.931549	0.397211	MES	Npas2	0.01
chr1	39178974	39178974	Tcf12	6.03441	0.128556	CP	Npas2	0.01
chr1	39178982	39178982	Meis2	6.03441	0.120206	CP	Npas2	0.01
chr1	39178997	39178997	Meis1	6.03441	0.118214	CP	Npas2	0.01
chr1	39179016	39179016	Sox11	6.03441	0.102902	CP	Npas2	0.01
chr1	39367820	39367820	Erf	-0.166932	0.235924	ESC	Rpl31	0.01
chr1	39367832	39367832	Tcf3	-0.166932	0.255799	ESC	Rpl31	0.01
chr1	39367851	39367851	Zfp281	-0.166932	0.197162	ESC	Rpl31	0.01
chr1	39367862	39367862	Elf3	-0.166932	0.322318	ESC	Rpl31	0.01
chr1	39367802	39367802	Egr1	-1.47373	0.33831	MES	Rpl31	0.01
chr1	39367820	39367820	Erf	-1.47373	0.267789	MES	Rpl31	0.01
chr1	39367832	39367832	Tcf3	-1.47373	0.274063	MES	Rpl31	0.01
chr1	39367839	39367839	Msx2	-1.47373	0.258819	MES	Rpl31	0.01
chr1	39367087	39367087	Hmbox1	-0.835825	0.193067	CP	Rpl31	0.01
chr1	39367108	39367108	Jun	-0.835825	0.182722	CP	Rpl31	0.01
chr1	39367120	39367120	Irx3	-0.835825	0.184398	CP	Rpl31	0.01
chr1	39367130	39367130	Tcf3	-0.835825	0.171639	CP	Rpl31	0.01
chr1	39367778	39367778	Egr1	-1.58001	0.271323	CP	Rpl31	0.01
chr1	39367804	39367804	Smad3	-1.58001	0.267259	CP	Rpl31	0.01
chr1	39367820	39367820	Erf	-1.58001	0.237817	CP	Rpl31	0.01
chr1	39527582	39527582	Max	-0.18513	0.250124	ESC	D1Bwg0212e	0.01
chr1	39527593	39527593	Tgif1	-0.18513	0.3219	ESC	D1Bwg0212e	0.01
chr1	39527602	39527602	Pou5f1	-0.18513	0.359841	ESC	D1Bwg0212e	0.01
chr1	39527628	39527628	Esrrb	-0.18513	0.390019	ESC	D1Bwg0212e	0.01
chr1	39535734	39535734	Pbx1	-0.251865	0.359157	MES	D1Bwg0212e	0.01
chr1	39535745	39535745	Tgif1	-0.251865	0.368829	MES	D1Bwg0212e	0.01
chr1	39535751	39535751	Msx2	-0.251865	0.246763	MES	D1Bwg0212e	0.01
chr1	39535774	39535774	E2f4	-0.251865	0.345774	MES	D1Bwg0212e	0.01
chr1	39535734	39535734	Pbx1	-2.84128	0.3098	CP	D1Bwg0212e	0.01
chr1	39535774	39535774	E2f4	-2.84128	0.25192	CP	D1Bwg0212e	0.01
chr1	39900688	39900688	Klf4	0.424354	0.498243	ESC	Map4k4	0.01
chr1	39900707	39900707	Yy1	0.424354	0.489995	ESC	Map4k4	0.01
chr1	39900734	39900734	Sox2	0.424354	0.464565	ESC	Map4k4	0.01
chr1	39900664	39900664	Msx2	0.0398381	0.451443	MES	Map4k4	0.01
chr1	39900688	39900688	Sp1	0.0398381	0.51007	MES	Map4k4	0.01
chr1	39900707	39900707	Yy1	0.0398381	0.498453	MES	Map4k4	0.01
chr1	39900618	39900618	Hbp1	-0.727569	0.356426	CP	Map4k4	0.01
chr1	39900630	39900630	Smad3	-0.727569	0.359361	CP	Map4k4	0.01
chr1	39900648	39900648	Egr1	-0.727569	0.319376	CP	Map4k4	0.01
chr1	39900656	39900656	Erf	-0.727569	0.326984	CP	Map4k4	0.01
chr1	40223151	40223151	Eomes	2.5439	0.0605791	MES	Il1r1	0.01
chr1	40223168	40223168	Gata4	2.5439	0.0640099	MES	Il1r1	0.01
chr1	40223182	40223182	Tgif1	2.5439	0.0687113	MES	Il1r1	0.01
chr1	40223189	40223189	Msx2	2.5439	0.0662167	MES	Il1r1	0.01
chr1	42851208	42851208	Nanog	-0.354057	0.520301	ESC	Mrps9	0.01
chr1	42851222	42851222	Gli2	-0.354057	0.519128	ESC	Mrps9	0.01
chr1	42851233	42851233	Nrf1	-0.354057	0.507277	ESC	Mrps9	0.01
chr1	42851254	42851254	Zfp281	-0.354057	0.458124	ESC	Mrps9	0.01
chr1	42851474	42851474	Max	-0.624552	0.386057	MES	Mrps9	0.01
chr1	42851486	42851486	Tcf3	-0.624552	0.337749	MES	Mrps9	0.01
chr1	42851184	42851184	Egr1	1.08629	0.28144	CP	Mrps9	0.01
chr1	42851212	42851212	E2f1	1.08629	0.27906	CP	Mrps9	0.01
chr1	43098743	43098743	Tfap2c	0.496289	0.446835	ESC	AI597479	0.01
chr1	43098759	43098759	Tgif1	0.496289	0.476132	ESC	AI597479	0.01
chr1	43098765	43098765	Yy1	0.496289	0.263542	ESC	AI597479	0.01
chr1	43098774	43098774	Etv5	0.496289	0.235026	ESC	AI597479	0.01
chr1	43098788	43098788	Tcf3	0.496289	0.19904	ESC	AI597479	0.01
chr1	43098673	43098673	Tgif1	0.0467102	0.467435	MES	AI597479	0.01
chr1	43098688	43098688	Egr1	0.0467102	0.391726	MES	AI597479	0.01
chr1	43098701	43098701	Elf2	0.0467102	0.605623	MES	AI597479	0.01
chr1	43098712	43098712	Etv2	0.0467102	0.341112	MES	AI597479	0.01
chr1	43098672	43098672	Meis2	0.0762773	0.561921	CP	AI597479	0.01
chr1	43098688	43098688	Egr1	0.0762773	0.454182	CP	AI597479	0.01
chr1	43098701	43098701	Elf2	0.0762773	0.637008	CP	AI597479	0.01
chr1	43098712	43098712	E2f1	0.0762773	0.351348	CP	AI597479	0.01
chr1	43446490	43446490	Max	1.69634	0.128431	ESC	Nck2	0.01
chr1	43446497	43446497	Yy1	1.69634	0.112632	ESC	Nck2	0.01
chr1	43446514	43446514	Tfap2c	1.69634	0.156513	ESC	Nck2	0.01
chr1	43446533	43446533	Pou5f1	1.69634	0.220663	ESC	Nck2	0.01
chr1	43446190	43446190	Tcf3	0.332715	0.395847	MES	Nck2	0.01
chr1	43446198	43446198	Foxh1	0.332715	0.381789	MES	Nck2	0.01
chr1	43446209	43446209	Msx2	0.332715	0.406567	MES	Nck2	0.01
chr1	43446220	43446220	Egr1	0.332715	0.407874	MES	Nck2	0.01
chr1	43446190	43446190	Tcf3	0.78172	0.250506	CP	Nck2	0.01
chr1	43446198	43446198	Foxh1	0.78172	0.235538	CP	Nck2	0.01
chr1	43446205	43446205	Nkx2-5	0.78172	0.256136	CP	Nck2	0.01
chr1	43446220	43446220	Egr1	0.78172	0.230531	CP	Nck2	0.01
chr1	43934052	43934052	Gbx2	0.153212	0.426149	ESC	Tpp2	0.01
chr1	43934071	43934071	Tgif1	0.153212	0.337656	ESC	Tpp2	0.01
chr1	43934089	43934089	Yy1	0.153212	0.150636	ESC	Tpp2	0.01
chr1	43934298	43934298	Msx2	-0.183214	0.388011	MES	Tpp2	0.01
chr1	43934308	43934308	Sp1	-0.183214	0.427571	MES	Tpp2	0.01
chr1	43934325	43934325	Egr1	-0.183214	0.348222	MES	Tpp2	0.01
chr1	43934336	43934336	Tgif1	-0.183214	0.351075	MES	Tpp2	0.01
chr1	43933194	43933194	Nkx2-5	-0.191882	0.121378	CP	Tpp2	0.02
chr1	43933216	43933216	Nfe2l2	-0.191882	0.123645	CP	Tpp2	0.02
chr1	43933985	43933985	Egr1	-0.111882	0.661546	CP	Tpp2	0.01
chr1	43933994	43933994	Tcf3	-0.111882	0.619662	CP	Tpp2	0.01
chr1	44102444	44102444	Nrf1	0.941731	0.479053	ESC	Bivm	0.01
chr1	44102465	44102465	Tfap2c	0.941731	0.407748	ESC	Bivm	0.01
chr1	44102475	44102475	Zfp281	0.941731	0.378529	ESC	Bivm	0.01
chr1	44119919	44119919	Msx2	-0.237652	0.484688	MES	Bivm	0.01
chr1	44119928	44119928	Egr1	-0.237652	0.51553	MES	Bivm	0.01
chr1	44119952	44119952	Ctcf	-0.237652	0.541913	MES	Bivm	0.01
chr1	44119928	44119928	Egr1	0.884695	0.32426	CP	Bivm	0.01
chr1	44119952	44119952	Ctcf	0.884695	0.341423	CP	Bivm	0.01
chr1	44119970	44119970	Elf2	0.884695	0.243223	CP	Bivm	0.01
chr1	44147623	44147623	Pou5f1	0.4939	0.20358	ESC	Ercc5	0.01
chr1	44147649	44147649	Klf4	0.4939	0.235111	ESC	Ercc5	0.01
chr1	44147660	44147660	Max	0.4939	0.25587	ESC	Ercc5	0.01
chr1	44147669	44147669	Tgif1	0.4939	0.225701	ESC	Ercc5	0.01
chr1	44147650	44147650	Egr1	-0.225219	0.389362	MES	Ercc5	0.01
chr1	44147660	44147660	Max	-0.225219	0.423083	MES	Ercc5	0.01
chr1	44147669	44147669	Tgif1	-0.225219	0.39017	MES	Ercc5	0.01
chr1	44147678	44147678	E2f4	-0.225219	0.413827	MES	Ercc5	0.01
chr1	44147996	44147996	Egr1	0.934575	0.367905	CP	Ercc5	0.01
chr1	44148008	44148008	Gata5	0.934575	0.358834	CP	Ercc5	0.01
chr1	44148023	44148023	Hmbox1	0.934575	0.33803	CP	Ercc5	0.01
chr1	44551594	44551594	Pou5f1	3.28338	0.166583	ESC	Gulp1	0.01
chr1	44551612	44551612	Tfcp2l1	3.28338	0.26664	ESC	Gulp1	0.01
chr1	44551627	44551627	Zfp281	3.28338	0.305236	ESC	Gulp1	0.01
chr1	44551626	44551626	Egr1	0.348634	0.623051	MES	Gulp1	0.01
chr1	44551640	44551640	Msx2	0.348634	0.655557	MES	Gulp1	0.01
chr1	44551670	44551670	Sp1	0.348634	0.456642	MES	Gulp1	0.01
chr1	44552204	44552204	Zfp740	-2.53588	0.229194	CP	Gulp1	0.01
chr1	44552222	44552222	E2f1	-2.53588	0.239886	CP	Gulp1	0.01
chr1	44552239	44552239	Meis2	-2.53588	0.235214	CP	Gulp1	0.01
chr1	45315952	45315952	Sox11	16.7877	0.0860735	CP	Col3a1	0.01
chr1	45315965	45315965	Meis2	16.7877	0.0873012	CP	Col3a1	0.01
chr1	45315980	45315980	Gata5	16.7877	0.0868502	CP	Col3a1	0.01
chr1	45315986	45315986	Tcf3	16.7877	0.0846712	CP	Col3a1	0.01
chr1	45315996	45315996	Yy1	16.7877	0.120437	CP	Col3a1	0.01
chr1	45795348	45795348	Gbx2	-0.090288	0.0968748	ESC	Wdr75	0.01
chr1	45795358	45795358	Sp1	-0.090288	0.198144	ESC	Wdr75	0.01
chr1	45795374	45795374	Yy1	-0.090288	0.213362	ESC	Wdr75	0.01
chr1	45795384	45795384	Sp3	-0.090288	0.22766	ESC	Wdr75	0.01
chr1	45795398	45795398	Yy1	-1.65651	0.361663	ESC	Wdr75	0.01
chr1	45795435	45795435	Tfap2c	-1.65651	0.290038	ESC	Wdr75	0.01
chr1	45795484	45795484	Otx2	-1.91699	0.306461	MES	Wdr75	0.01
chr1	45795505	45795505	Msx2	-1.91699	0.239144	MES	Wdr75	0.01
chr1	45795523	45795523	Yy1	-1.91699	0.181081	MES	Wdr75	0.01
chr1	45795374	45795374	Yy1	-2.0316	0.222438	CP	Wdr75	0.01
chr1	45795384	45795384	Sp3	-2.0316	0.235679	CP	Wdr75	0.01
chr1	45795398	45795398	Meis2	-2.0316	0.36552	CP	Wdr75	0.01
chr1	51273706	51273706	Tfap2c	0.133903	0.0929249	ESC	Sdpr	0.01
chr1	51273728	51273728	Sp1	0.133903	0.108229	ESC	Sdpr	0.01
chr1	51273744	51273744	Tcf3	0.133903	0.100597	ESC	Sdpr	0.01
chr1	51289504	51289504	Tcf3	10.903	0.0718501	MES	Sdpr	0.01
chr1	51289513	51289513	Pou5f1	10.903	0.0354503	MES	Sdpr	0.01
chr1	51289524	51289524	Yy1	10.903	0.056739	MES	Sdpr	0.01
chr1	51289532	51289532	Tgif1	10.903	0.0553305	MES	Sdpr	0.01
chr1	51288362	51288362	Sox11	-0.0720539	0.0726957	CP	Sdpr	0.01
chr1	51288374	51288374	Tcf3	-0.0720539	0.139482	CP	Sdpr	0.01
chr1	51288384	51288384	Nkx2-5	-0.0720539	0.137745	CP	Sdpr	0.01
chr1	51288409	51288409	Sox4	-0.0720539	0.107155	CP	Sdpr	0.01
chr1	52009134	52009134	Pou5f1	-1.22057	0.26859	ESC	Stat4	0.01
chr1	52009149	52009149	Pou5f1	-1.22057	0.182768	ESC	Stat4	0.01
chr1	52009168	52009168	Rara	-1.22057	0.194453	ESC	Stat4	0.01
chr1	52009102	52009102	Msx2	0.834537	0.0649759	MES	Stat4	0.01
chr1	52009110	52009110	Yy1	0.834537	0.0591862	MES	Stat4	0.01
chr1	52009134	52009134	Pou5f1	0.834537	0.106653	MES	Stat4	0.01
chr1	52008610	52008610	Nkx2-5	-2.31732	0.148817	CP	Stat4	0.01
chr1	52008642	52008642	Yy1	-2.31732	0.093066	CP	Stat4	0.01
chr1	52119400	52119400	Gbx2	-0.646369	0.659304	ESC	Stat1	0.01
chr1	52119424	52119424	Nfyb	-0.646369	0.613775	ESC	Stat1	0.01
chr1	52119436	52119436	Etv4	-0.646369	0.487461	ESC	Stat1	0.01
chr1	52119446	52119446	E2f4	-0.646369	0.311756	ESC	Stat1	0.01
chr1	52119317	52119317	Egr1	0.0914591	0.268506	MES	Stat1	0.01
chr1	52119328	52119328	Tcf3	0.0914591	0.333252	MES	Stat1	0.01
chr1	52119356	52119356	Msx2	0.0914591	0.341455	MES	Stat1	0.01
chr1	52113896	52113896	Mycn	0.671848	0.231647	CP	Stat1	0.01
chr1	52113929	52113929	E2f4	0.671848	0.284601	CP	Stat1	0.01
chr1	52630670	52630670	Klf4	0.299167	0.680122	ESC	Tmem194b	0.01
chr1	52630688	52630688	Sp1	0.299167	0.582342	ESC	Tmem194b	0.01
chr1	52630704	52630704	Sp1	0.299167	0.436493	ESC	Tmem194b	0.01
chr1	52630716	52630716	E2f4	0.299167	0.421888	ESC	Tmem194b	0.01
chr1	52630608	52630608	Msx2	0.743199	0.191097	MES	Tmem194b	0.01
chr1	52630616	52630616	Tcf3	0.743199	0.225731	MES	Tmem194b	0.01
chr1	52630628	52630628	Ctcf	0.743199	0.227845	MES	Tmem194b	0.01
chr1	52630704	52630704	Sp1	0.435551	0.305828	MES	Tmem194b	0.01
chr1	52630717	52630717	E2f6	0.435551	0.307077	MES	Tmem194b	0.01
chr1	52630740	52630740	Elf2	0.435551	0.253957	MES	Tmem194b	0.01
chr1	52630616	52630616	Tcf3	0.670032	0.22381	CP	Tmem194b	0.01
chr1	52630628	52630628	Ctcf	0.670032	0.238433	CP	Tmem194b	0.01
chr1	52844987	52844987	Tgif1	-0.549461	0.196372	ESC	Hibch	0.01
chr1	52844998	52844998	Rara	-0.549461	0.195347	ESC	Hibch	0.01
chr1	52845030	52845030	Zfp740	-0.549461	0.282565	ESC	Hibch	0.01
chr1	52845030	52845030	Zfp740	0.781462	0.2875	MES	Hibch	0.01
chr1	52845044	52845044	Sp1	0.781462	0.233951	MES	Hibch	0.01
chr1	52845067	52845067	Msx2	0.781462	0.149542	MES	Hibch	0.01
chr1	52844946	52844946	Erf	1.53493	0.160976	CP	Hibch	0.01
chr1	52844988	52844988	Meis2	2.24456	0.198829	CP	Hibch	0.01
chr1	52845030	52845030	Zfp740	0.709623	0.274465	CP	Hibch	0.01
chr1	53297107	53297107	Zfp281	0.824678	0.259655	ESC	Ormdl1	0.01
chr1	53297129	53297129	Tfap2c	0.824678	0.256737	ESC	Ormdl1	0.01
chr1	53297153	53297153	E2f4	0.824678	0.268041	ESC	Ormdl1	0.01
chr1	53297286	53297286	Tcf3	0.559578	0.376703	MES	Ormdl1	0.01
chr1	53297294	53297294	Tcf3	0.559578	0.399492	MES	Ormdl1	0.01
chr1	53297313	53297313	Elf2	0.559578	0.422965	MES	Ormdl1	0.01
chr1	53297331	53297331	Egr1	0.559578	0.369073	MES	Ormdl1	0.01
chr1	53297099	53297099	Elf2	-1.16916	0.307169	CP	Ormdl1	0.01
chr1	53297108	53297108	Egr1	-1.16916	0.272687	CP	Ormdl1	0.01
chr1	53313599	53313599	Klf4	0.699357	0.213852	ESC	Osgepl1	0.01
chr1	53313615	53313615	Tfap2c	0.699357	0.252791	ESC	Osgepl1	0.01
chr1	53313626	53313626	Xbp1	0.699357	0.348699	ESC	Osgepl1	0.01
chr1	53313594	53313594	Tgif1	0.400971	0.303664	MES	Osgepl1	0.01
chr1	53313626	53313626	Xbp1	0.400971	0.447954	MES	Osgepl1	0.01
chr1	53313634	53313634	Msx2	0.400971	0.558439	MES	Osgepl1	0.01
chr1	53313584	53313584	Gata6	1.21568	0.233083	CP	Osgepl1	0.01
chr1	53313599	53313599	Hmbox1	1.21568	0.248578	CP	Osgepl1	0.01
chr1	53313626	53313626	Xbp1	1.21568	0.388042	CP	Osgepl1	0.01
chr1	55052660	55052660	Klf5	-2.03836	0.226135	ESC	Coq10b	0.01
chr1	55052673	55052673	Tgif1	-2.03836	0.255053	ESC	Coq10b	0.01
chr1	55052694	55052694	Max	-2.03836	0.293843	ESC	Coq10b	0.01
chr1	55052646	55052646	Tcf3	-0.133545	0.279984	MES	Coq10b	0.01
chr1	55052656	55052656	Msx2	-0.133545	0.263993	MES	Coq10b	0.01
chr1	55052662	55052662	Egr1	-0.133545	0.279376	MES	Coq10b	0.01
chr1	55052673	55052673	Tgif1	-0.133545	0.276187	MES	Coq10b	0.01
chr1	55052725	55052725	Meis2	1.34095	0.264276	CP	Coq10b	0.01
chr1	55052764	55052764	Tcf3	1.34095	0.319811	CP	Coq10b	0.01
chr1	55087624	55087624	Usf1	-0.103105	0.416938	ESC	Hspe1	0.01
chr1	55087642	55087642	Tcf3	-0.103105	0.293543	ESC	Hspe1	0.01
chr1	55087659	55087659	Tgif1	-0.103105	0.253339	ESC	Hspe1	0.01
chr1	55087624	55087624	Usf1	-0.0806057	0.470295	MES	Hspe1	0.01
chr1	55087642	55087642	Tcf3	-0.0806057	0.391009	MES	Hspe1	0.01
chr1	55087659	55087659	Tgif1	-0.0806057	0.367629	MES	Hspe1	0.01
chr1	55088464	55088464	Egr1	-0.544651	0.439568	MES	Hspe1	0.01
chr1	55088499	55088499	Tgif1	-0.544651	0.422356	MES	Hspe1	0.01
chr1	55087150	55087150	Meis2	0.0543758	0.147045	CP	Hspe1	0.02
chr1	55087160	55087160	Egr1	0.0543758	0.141991	CP	Hspe1	0.02
chr1	55087170	55087170	Nkx2-5	0.0543758	0.146858	CP	Hspe1	0.02
chr1	55087185	55087185	Meis1	0.0543758	0.235687	CP	Hspe1	0.02
chr1	55131110	55131110	Pou5f1	0.0470965	0.38872	ESC	Mob4	0.01
chr1	55131134	55131134	Tfap2c	0.0470965	0.459441	ESC	Mob4	0.01
chr1	55131153	55131153	Yy1	0.0470965	0.512094	ESC	Mob4	0.01
chr1	55131153	55131153	Yy1	0.120055	0.350821	MES	Mob4	0.01
chr1	55131168	55131168	Egr1	0.120055	0.400816	MES	Mob4	0.01
chr1	55131181	55131181	Msx2	0.120055	0.378207	MES	Mob4	0.01
chr1	55131198	55131198	Sp1	0.120055	0.403492	MES	Mob4	0.01
chr1	55131153	55131153	Meis2	0.227819	0.491739	CP	Mob4	0.01
chr1	55131168	55131168	Egr1	0.227819	0.55613	CP	Mob4	0.01
chr1	55131192	55131192	E2f1	0.227819	0.532726	CP	Mob4	0.01
chr1	55237052	55237052	E2f4	-1.1145	0.395964	ESC	Mars2	0.01
chr1	55237067	55237067	Zfp281	-1.1145	0.436606	ESC	Mars2	0.01
chr1	55237096	55237096	Sp1	-1.1145	0.425546	ESC	Mars2	0.01
chr1	55237054	55237054	E2f3	-0.425969	0.407117	MES	Mars2	0.01
chr1	55237067	55237067	Egr1	-0.425969	0.453239	MES	Mars2	0.01
chr1	55237082	55237082	Msx2	-0.425969	0.447334	MES	Mars2	0.01
chr1	55237096	55237096	Sp1	-0.425969	0.441999	MES	Mars2	0.01
chr1	55237140	55237140	Meis1	0.280429	0.307446	CP	Mars2	0.01
chr1	55237148	55237148	E2f1	0.280429	0.258976	CP	Mars2	0.01
chr1	55237158	55237158	Elf2	0.280429	0.414326	CP	Mars2	0.01
chr1	55237178	55237178	Tcf3	0.280429	0.343875	CP	Mars2	0.01
chr1	56973206	56973206	Max	1.68782	0.303164	ESC	9130024F11Rik	0.01
chr1	56973234	56973234	Tcf3	1.68782	0.150027	ESC	9130024F11Rik	0.01
chr1	56973244	56973244	Mycn	1.68782	0.179529	ESC	9130024F11Rik	0.01
chr1	56972105	56972105	E2f3	-0.623546	0.326993	MES	9130024F11Rik	0.01
chr1	56972116	56972116	Msx2	-0.623546	0.217429	MES	9130024F11Rik	0.01
chr1	56972126	56972126	Msx2	-0.623546	0.307109	MES	9130024F11Rik	0.01
chr1	56972133	56972133	Egr1	-0.623546	0.309021	MES	9130024F11Rik	0.01
chr1	56972144	56972144	Tcf3	-0.623546	0.261758	MES	9130024F11Rik	0.01
chr1	56972152	56972152	Sp1	-0.623546	0.225289	MES	9130024F11Rik	0.01
chr1	56973200	56973200	Mef2c	-2.16119	0.187633	CP	9130024F11Rik	0.01
chr1	56973234	56973234	Tcf3	-2.16119	0.0856047	CP	9130024F11Rik	0.01
chr1	56973244	56973244	Mycn	-2.16119	0.102316	CP	9130024F11Rik	0.01
chr1	57377550	57377550	Klf4	0.216433	0.462237	ESC	1700066M21Rik	0.01
chr1	57377566	57377566	Sp1	0.216433	0.329377	ESC	1700066M21Rik	0.01
chr1	57377580	57377580	Myc	0.216433	0.448898	ESC	1700066M21Rik	0.01
chr1	57377593	57377593	Xbp1	0.216433	0.458944	ESC	1700066M21Rik	0.01
chr1	57377566	57377566	Sp1	0.211648	0.310687	MES	1700066M21Rik	0.01
chr1	57377580	57377580	Myc	0.211648	0.44423	MES	1700066M21Rik	0.01
chr1	57377593	57377593	Xbp1	0.211648	0.46883	MES	1700066M21Rik	0.01
chr1	57377564	57377564	Egr1	-0.71682	0.396424	CP	1700066M21Rik	0.01
chr1	57377580	57377580	Mycn	-0.71682	0.596792	CP	1700066M21Rik	0.01
chr1	57377593	57377593	Xbp1	-0.71682	0.622267	CP	1700066M21Rik	0.01
chr1	57406248	57406248	Tcf3	-0.472597	0.156381	ESC	9430016H08Rik	0.01
chr1	57406258	57406258	Etv4	-0.472597	0.150275	ESC	9430016H08Rik	0.01
chr1	57406273	57406273	Tgif1	-0.472597	0.140765	ESC	9430016H08Rik	0.01
chr1	57406287	57406287	Klf4	-0.472597	0.157814	ESC	9430016H08Rik	0.01
chr1	57406295	57406295	Zfp281	-0.472597	0.161635	ESC	9430016H08Rik	0.01
chr1	57406513	57406513	Msx2	-0.287062	0.271811	MES	9430016H08Rik	0.01
chr1	57406520	57406520	Foxo3	-0.287062	0.420242	MES	9430016H08Rik	0.01
chr1	57406534	57406534	Elf2	-0.287062	0.412854	MES	9430016H08Rik	0.01
chr1	57406552	57406552	Tcf3	-0.287062	0.345518	MES	9430016H08Rik	0.01
chr1	57406734	57406734	Meis1	0.458005	0.295179	CP	9430016H08Rik	0.01
chr1	57406760	57406760	Nr2f6	0.458005	0.448959	CP	9430016H08Rik	0.01
chr1	57406774	57406774	Meis2	0.458005	0.271711	CP	9430016H08Rik	0.01
chr1	57774784	57774784	Tfap2c	0.265894	0.308241	ESC	Spats2l	0.01
chr1	57774793	57774793	Pou5f1	0.265894	0.312776	ESC	Spats2l	0.01
chr1	57774810	57774810	Tgif1	0.265894	0.318051	ESC	Spats2l	0.01
chr1	57774818	57774818	Zfp281	0.265894	0.311636	ESC	Spats2l	0.01
chr1	57774759	57774759	Pou5f1	0.0100592	0.526255	MES	Spats2l	0.01
chr1	57774777	57774777	Egr1	0.0100592	0.578594	MES	Spats2l	0.01
chr1	57774786	57774786	Sp1	0.0100592	0.622778	MES	Spats2l	0.01
chr1	57774850	57774850	Egr1	0.864296	0.411813	CP	Spats2l	0.01
chr1	57774870	57774870	Smad3	0.864296	0.226485	CP	Spats2l	0.01
chr1	57774898	57774898	Meis1	0.864296	0.307589	CP	Spats2l	0.01
chr1	57970136	57970136	Zfp281	-0.435113	0.523472	ESC	Sgol2	0.01
chr1	57970154	57970154	Max	-0.435113	0.391297	ESC	Sgol2	0.01
chr1	57970164	57970164	E2f1	-0.435113	0.391142	ESC	Sgol2	0.01
chr1	57970178	57970178	Klf4	-0.435113	0.397535	ESC	Sgol2	0.01
chr1	57970138	57970138	Egr1	-0.319238	0.538083	MES	Sgol2	0.01
chr1	57970154	57970154	Max	-0.319238	0.418189	MES	Sgol2	0.01
chr1	57970164	57970164	E2f1	-0.319238	0.419674	MES	Sgol2	0.01
chr1	57970178	57970178	Sp1	-0.319238	0.439063	MES	Sgol2	0.01
chr1	57970164	57970164	E2f1	-2.65381	0.336027	CP	Sgol2	0.01
chr1	57970181	57970181	Egr1	-2.65381	0.335179	CP	Sgol2	0.01
chr1	57970196	57970196	Zfp740	-2.65381	0.239288	CP	Sgol2	0.01
chr1	58214670	58214670	Tcf3	5.12762	0.0933213	CP	Aox4	0.01
chr1	58214684	58214684	Hmbox1	5.12762	0.095065	CP	Aox4	0.01
chr1	58214700	58214700	Egr1	5.12762	0.0822109	CP	Aox4	0.01
chr1	58393120	58393120	Zfp281	0.161811	0.595697	ESC	Bzw1	0.01
chr1	58393140	58393140	Gabpa	0.161811	0.611521	ESC	Bzw1	0.01
chr1	58393156	58393156	Tgif1	0.161811	0.405167	ESC	Bzw1	0.01
chr1	58393102	58393102	Egr1	-0.633991	0.629666	MES	Bzw1	0.01
chr1	58393116	58393116	Msx2	-0.633991	0.553335	MES	Bzw1	0.01
chr1	58393140	58393140	Etv2	-0.633991	0.576369	MES	Bzw1	0.01
chr1	58393102	58393102	Egr1	-1.81063	0.542713	CP	Bzw1	0.01
chr1	58393140	58393140	Irx2	-1.81063	0.509987	CP	Bzw1	0.01
chr1	58445502	58445502	Gabpa	-0.121522	0.437746	ESC	Nif3l1	0.01
chr1	58445517	58445517	Pou5f1	-0.121522	0.448497	ESC	Nif3l1	0.01
chr1	58445536	58445536	Erf	-0.121522	0.416717	ESC	Nif3l1	0.01
chr1	58445503	58445503	Elf2	-0.926616	0.509347	MES	Nif3l1	0.01
chr1	58445517	58445517	Pou5f1	-0.926616	0.512921	MES	Nif3l1	0.01
chr1	58445536	58445536	Erf	-0.926616	0.479239	MES	Nif3l1	0.01
chr1	58445420	58445420	Nkx2-5	-0.56343	0.231274	CP	Nif3l1	0.02
chr1	58445461	58445461	Tbx20	-0.56343	0.256127	CP	Nif3l1	0.01
chr1	58586189	58586189	Zfp740	-0.554318	0.236179	ESC	Ndufb3	0.01
chr1	58586212	58586212	Tcf3	-0.554318	0.390154	ESC	Ndufb3	0.01
chr1	58586220	58586220	Sp1	-0.554318	0.38194	ESC	Ndufb3	0.01
chr1	58586230	58586230	Tfap2c	-0.554318	0.342349	ESC	Ndufb3	0.01
chr1	58586178	58586178	Egr1	0.226335	0.288468	MES	Ndufb3	0.01
chr1	58586189	58586189	Zfp740	0.226335	0.323795	MES	Ndufb3	0.01
chr1	58586212	58586212	Tcf3	0.226335	0.48198	MES	Ndufb3	0.01
chr1	58586220	58586220	Sp1	0.226335	0.47489	MES	Ndufb3	0.01
chr1	58586178	58586178	Egr1	1.37302	0.221114	CP	Ndufb3	0.01
chr1	58586189	58586189	Zfp740	1.37302	0.263943	CP	Ndufb3	0.01
chr1	58586216	58586216	Meis1	1.37302	0.4776	CP	Ndufb3	0.01
chr1	58711490	58711490	Mycn	0.362496	0.461711	ESC	Cflar	0.01
chr1	58711500	58711500	Irf1	0.362496	0.446967	ESC	Cflar	0.01
chr1	58711518	58711518	Yy1	0.362496	0.427938	ESC	Cflar	0.01
chr1	58711528	58711528	Rara	0.362496	0.424762	ESC	Cflar	0.01
chr1	58711558	58711558	Tcf3	0.901405	0.653612	MES	Cflar	0.01
chr1	58711590	58711590	Tgif1	0.901405	0.661686	MES	Cflar	0.01
chr1	58711598	58711598	Usf1	0.901405	0.654947	MES	Cflar	0.01
chr1	58711566	58711566	Nkx2-5	-0.440964	0.417345	CP	Cflar	0.01
chr1	58711592	58711592	Tcf3	-0.440964	0.465123	CP	Cflar	0.01
chr1	58711602	58711602	Tcf3	-0.440964	0.465461	CP	Cflar	0.01
chr1	58711614	58711614	Hmbox1	-0.440964	0.46529	CP	Cflar	0.01
chr1	58795776	58795776	Ctcf	2.72158	0.11412	ESC	Casp8	0.01
chr1	58795801	58795801	Tgif1	2.72158	0.12348	ESC	Casp8	0.01
chr1	58795812	58795812	Max	2.72158	0.115493	ESC	Casp8	0.01
chr1	58795821	58795821	Zfp281	2.72158	0.104614	ESC	Casp8	0.01
chr1	58795764	58795764	Msx2	1.48025	0.193086	MES	Casp8	0.01
chr1	58795776	58795776	Ctcf	1.48025	0.173731	MES	Casp8	0.01
chr1	58795801	58795801	Tgif1	1.48025	0.180554	MES	Casp8	0.01
chr1	58795812	58795812	Max	1.48025	0.16696	MES	Casp8	0.01
chr1	58795738	58795738	Tcf3	-5.57959	0.169247	CP	Casp8	0.01
chr1	58795776	58795776	Ctcf	-5.57959	0.13664	CP	Casp8	0.01
chr1	58958054	58958054	Tfcp2l1	1.0593	0.158016	ESC	Stradb	0.01
chr1	58958064	58958064	Tgif1	1.0593	0.184036	ESC	Stradb	0.01
chr1	58958073	58958073	Pou5f1	1.0593	0.211362	ESC	Stradb	0.01
chr1	58958080	58958080	Esrrb	1.0593	0.201701	ESC	Stradb	0.01
chr1	58958098	58958098	Esrrb	1.0593	0.209255	ESC	Stradb	0.01
chr1	58973354	58973354	Zic2	0.0730861	0.370748	MES	Stradb	0.01
chr1	58973367	58973367	Msx2	0.0730861	0.445157	MES	Stradb	0.01
chr1	58973386	58973386	Pou5f1	0.0730861	0.482882	MES	Stradb	0.01
chr1	58973321	58973321	Meis1	1.45508	0.227296	CP	Stradb	0.01
chr1	58973333	58973333	Egr1	1.45508	0.267605	CP	Stradb	0.01
chr1	58973352	58973352	Zfp740	1.45508	0.260686	CP	Stradb	0.01
chr1	58973362	58973362	Tcf3	1.45508	0.405255	CP	Stradb	0.01
chr1	59482873	59482873	Klf4	1.56959	0.198938	ESC	Fzd7	0.01
chr1	59472692	59472692	Egr1	-0.384528	0.255122	MES	Fzd7	0.07
chr1	59472708	59472708	Tcf3	-0.384528	0.407987	MES	Fzd7	0.11
chr1	59472715	59472715	Yy1	-0.384528	0.377324	MES	Fzd7	0.11
chr1	59472726	59472726	Arid3a	-0.384528	0.334002	MES	Fzd7	0.11
chr1	59472732	59472732	Pou5f1	-0.384528	0.333824	MES	Fzd7	0.11
chr1	59481540	59481540	Egr1	-2.07673	0.359074	CP	Fzd7	0.01
chr1	59481554	59481554	Hmbox1	-2.07673	0.309257	CP	Fzd7	0.01
chr1	59481563	59481563	E2f6	-2.07673	0.262525	CP	Fzd7	0.01
chr1	59481575	59481575	Irx3	-2.07673	0.220692	CP	Fzd7	0.01
chr1	59670680	59670680	Tcf3	-0.764136	0.197174	ESC	Nop58	0.01
chr1	59670690	59670690	Max	-0.764136	0.204035	ESC	Nop58	0.01
chr1	59670698	59670698	Mycn	-0.764136	0.424365	ESC	Nop58	0.01
chr1	59670713	59670713	Zfp281	-0.764136	0.413629	ESC	Nop58	0.01
chr1	59670680	59670680	Tcf3	-0.521303	0.350301	MES	Nop58	0.01
chr1	59670690	59670690	Max	-0.521303	0.350347	MES	Nop58	0.01
chr1	59670698	59670698	Mycn	-0.521303	0.601642	MES	Nop58	0.01
chr1	59670878	59670878	E2f4	-0.371711	0.618333	MES	Nop58	0.01
chr1	59670893	59670893	Msx2	-0.371711	0.447992	MES	Nop58	0.01
chr1	59670902	59670902	Egr1	-0.371711	0.347521	MES	Nop58	0.01
chr1	59670918	59670918	Tcf3	-0.371711	0.383983	MES	Nop58	0.01
chr1	59670680	59670680	Tcf3	-1.65099	0.272204	CP	Nop58	0.01
chr1	59670691	59670691	Meis2	-1.65099	0.482919	CP	Nop58	0.01
chr1	59670698	59670698	Mycn	-1.65099	0.516164	CP	Nop58	0.01
chr1	59670878	59670878	E2f4	-0.432751	0.576377	CP	Nop58	0.01
chr1	59670902	59670902	Egr1	-0.432751	0.275552	CP	Nop58	0.01
chr1	59670918	59670918	Tcf3	-0.432751	0.295796	CP	Nop58	0.01
chr1	59763356	59763356	Sp1	0.205499	0.502879	ESC	Bmpr2	0.01
chr1	59763368	59763368	Klf4	0.205499	0.499791	ESC	Bmpr2	0.01
chr1	59763385	59763385	Nrf1	0.205499	0.475478	ESC	Bmpr2	0.01
chr1	59763912	59763912	Tcf3	0.926958	0.285358	ESC	Bmpr2	0.01
chr1	59763922	59763922	Max	0.926958	0.302815	ESC	Bmpr2	0.01
chr1	59763944	59763944	Mycn	0.926958	0.305012	ESC	Bmpr2	0.01
chr1	59763912	59763912	Tcf3	0.689904	0.576881	MES	Bmpr2	0.01
chr1	59763922	59763922	Max	0.689904	0.59021	MES	Bmpr2	0.01
chr1	59763944	59763944	Mycn	0.85015	0.59663	MES	Bmpr2	0.01
chr1	59763964	59763964	Sp1	0.160246	0.659259	MES	Bmpr2	0.01
chr1	59763973	59763973	Egr1	0.160246	0.481205	MES	Bmpr2	0.01
chr1	59764006	59764006	Sox11	1.13115	0.47315	CP	Bmpr2	0.01
chr1	59764033	59764033	Meis2	1.13115	0.377168	CP	Bmpr2	0.01
chr1	59764046	59764046	Tcf3	1.13115	0.298578	CP	Bmpr2	0.01
chr1	59912652	59912652	Myc	0.682156	0.19633	ESC	Fam117b	0.01
chr1	59912674	59912674	Max	0.682156	0.228535	ESC	Fam117b	0.01
chr1	59912684	59912684	Mycn	0.682156	0.237631	ESC	Fam117b	0.01
chr1	59912692	59912692	Pou5f1	0.682156	0.247505	ESC	Fam117b	0.01
chr1	59912652	59912652	Myc	0.0400786	0.409817	MES	Fam117b	0.01
chr1	59912666	59912666	E2f3	0.0400786	0.481865	MES	Fam117b	0.01
chr1	59912684	59912684	Mycn	0.0400786	0.491665	MES	Fam117b	0.01
chr1	59912692	59912692	Pou5f1	0.0400786	0.500342	MES	Fam117b	0.01
chr1	59913018	59913018	Tcf3	0.20737	0.262105	CP	Fam117b	0.01
chr1	59913042	59913042	Egr1	0.20737	0.200216	CP	Fam117b	0.01
chr1	59913059	59913059	Meis1	0.20737	0.175796	CP	Fam117b	0.01
chr1	60098216	60098216	Rara	0.239072	0.496761	ESC	Carf	0.01
chr1	60098232	60098232	Tcf3	0.239072	0.457201	ESC	Carf	0.01
chr1	60098252	60098252	Zfp281	0.239072	0.501467	ESC	Carf	0.01
chr1	60098261	60098261	Nrf1	0.239072	0.615766	ESC	Carf	0.01
chr1	60098222	60098222	Otx2	0.305732	0.450519	MES	Carf	0.01
chr1	60098232	60098232	Tcf3	0.305732	0.453122	MES	Carf	0.01
chr1	60098261	60098261	Nrf1	0.305732	0.643892	MES	Carf	0.01
chr1	60098232	60098232	Tcf3	0.0110034	0.372381	CP	Carf	0.01
chr1	60098268	60098268	Irx3	0.0110034	0.529058	CP	Carf	0.01
chr1	60180764	60180764	Tfap2c	0.511408	0.284463	ESC	Nbeal1	0.01
chr1	60180790	60180790	Klf16	0.792527	0.416439	ESC	Nbeal1	0.01
chr1	60180800	60180800	Tfcp2l1	0.792527	0.300785	ESC	Nbeal1	0.01
chr1	60180830	60180830	Max	0.281119	0.303837	ESC	Nbeal1	0.01
chr1	60180283	60180283	Msx2	0.249456	0.375021	MES	Nbeal1	0.01
chr1	60180290	60180290	E2f1	0.249456	0.383665	MES	Nbeal1	0.01
chr1	60180302	60180302	Tcf3	0.249456	0.37034	MES	Nbeal1	0.01
chr1	60180312	60180312	Sp1	0.249456	0.383331	MES	Nbeal1	0.01
chr1	60180330	60180330	Max	0.249456	0.355251	MES	Nbeal1	0.01
chr1	60180290	60180290	E2f1	0.305113	0.29348	CP	Nbeal1	0.01
chr1	60180300	60180300	Smad3	0.305113	0.288746	CP	Nbeal1	0.01
chr1	60180311	60180311	Egr1	0.305113	0.31184	CP	Nbeal1	0.01
chr1	60180370	60180370	Tead1	0.0477647	0.258754	CP	Nbeal1	0.01
chr1	60180396	60180396	Meis1	0.0477647	0.262246	CP	Nbeal1	0.01
chr1	60180410	60180410	Egr1	0.0477647	0.27198	CP	Nbeal1	0.01
chr1	60343480	60343480	Zfp281	0.407603	0.382327	ESC	Cyp20a1	0.01
chr1	60343489	60343489	Nrf1	0.407603	0.32842	ESC	Cyp20a1	0.01
chr1	60343504	60343504	Tcf3	0.407603	0.367821	ESC	Cyp20a1	0.01
chr1	60343328	60343328	Tcf3	-0.103902	0.624403	MES	Cyp20a1	0.01
chr1	60343368	60343368	Egr1	-0.103902	0.584627	MES	Cyp20a1	0.01
chr1	60343536	60343536	Erf	0.346268	0.254459	CP	Cyp20a1	0.01
chr1	60343544	60343544	Mycn	0.346268	0.274617	CP	Cyp20a1	0.01
chr1	60343555	60343555	Egr1	0.346268	0.228854	CP	Cyp20a1	0.01
chr1	60343582	60343582	Nkx2-5	0.346268	0.24039	CP	Cyp20a1	0.01
chr1	60409538	60409538	Klf16	0.784635	0.35989	ESC	Abi2	0.01
chr1	60409549	60409549	Zfp281	0.784635	0.369767	ESC	Abi2	0.01
chr1	60409559	60409559	Nrf1	0.784635	0.356811	ESC	Abi2	0.01
chr1	60409489	60409489	Elf2	-0.0075534	0.47843	MES	Abi2	0.01
chr1	60409498	60409498	Sp1	-0.0075534	0.462478	MES	Abi2	0.01
chr1	60409514	60409514	E2f6	-0.0075534	0.437763	MES	Abi2	0.01
chr1	60409311	60409311	Nkx2-5	-0.0816316	0.286506	CP	Abi2	0.01
chr1	60409320	60409320	Zfp740	-0.0816316	0.295598	CP	Abi2	0.01
chr1	60409334	60409334	Meis1	-0.0816316	0.268454	CP	Abi2	0.01
chr1	60409354	60409354	Tcf3	-0.0816316	0.239885	CP	Abi2	0.01
chr1	60409489	60409489	Elf2	-0.00836686	0.433452	CP	Abi2	0.01
chr1	60409497	60409497	Egr1	-0.00836686	0.414217	CP	Abi2	0.01
chr1	60409514	60409514	E2f6	-0.00836686	0.40302	CP	Abi2	0.01
chr1	61638767	61638767	Pou5f1	0.393484	0.12043	ESC	Pard3b	0.01
chr1	61639195	61639195	Egr1	1.67214	0.243702	MES	Pard3b	0.01
chr1	61639204	61639204	Tcf3	1.67214	0.301878	MES	Pard3b	0.01
chr1	61639226	61639226	E2f1	1.67214	0.268832	MES	Pard3b	0.01
chr1	61639242	61639242	Msx2	1.67214	0.109512	MES	Pard3b	0.01
chr1	61639195	61639195	Egr1	2.70861	0.180423	CP	Pard3b	0.01
chr1	61639204	61639204	Tcf3	2.70861	0.233704	CP	Pard3b	0.01
chr1	61639226	61639226	E2f1	2.70861	0.215553	CP	Pard3b	0.01
chr1	62703274	62703274	Tfcp2l1	0.837365	0.332105	ESC	Nrp2	0.01
chr1	62703284	62703284	Pou5f1	0.837365	0.323867	ESC	Nrp2	0.01
chr1	62703291	62703291	Zfp281	0.837365	0.293326	ESC	Nrp2	0.01
chr1	62703300	62703300	Tfap2c	0.837365	0.268125	ESC	Nrp2	0.01
chr1	62703272	62703272	Arid3a	-0.402983	0.538004	MES	Nrp2	0.01
chr1	62703284	62703284	Pou5f1	-0.402983	0.546713	MES	Nrp2	0.01
chr1	62703294	62703294	Sp1	-0.402983	0.527602	MES	Nrp2	0.01
chr1	62703318	62703318	Msx2	-0.402983	0.393048	MES	Nrp2	0.01
chr1	62703128	62703128	Tcf3	-1.01505	0.360884	CP	Nrp2	0.01
chr1	62703148	62703148	E2f1	-1.01505	0.381344	CP	Nrp2	0.01
chr1	62703164	62703164	Tbx5	-1.01505	0.544166	CP	Nrp2	0.01
chr1	62703174	62703174	Arid3a	-1.01505	0.566115	CP	Nrp2	0.01
chr1	63113688	63113688	Etv4	-0.191055	0.385185	ESC	Gm11602	0.01
chr1	63113704	63113704	Tcf3	-0.191055	0.443874	ESC	Gm11602	0.01
chr1	63113722	63113722	Sp1	-0.191055	0.436312	ESC	Gm11602	0.01
chr1	63113732	63113732	Klf16	-0.191055	0.439894	ESC	Gm11602	0.01
chr1	63113687	63113687	Msx2	0.260887	0.355897	MES	Gm11602	0.01
chr1	63113704	63113704	Tcf3	0.260887	0.444785	MES	Gm11602	0.01
chr1	63113722	63113722	Sp1	0.260887	0.466585	MES	Gm11602	0.01
chr1	63113732	63113732	Sp3	0.260887	0.520107	MES	Gm11602	0.01
chr1	63113788	63113788	Zfp740	0.196895	0.382756	MES	Gm11602	0.01
chr1	63113796	63113796	Foxo4	0.196895	0.351034	MES	Gm11602	0.01
chr1	63113816	63113816	Msx2	0.196895	0.43924	MES	Gm11602	0.01
chr1	63113826	63113826	Egr1	0.196895	0.415711	MES	Gm11602	0.01
chr1	63113704	63113704	Tcf3	0.232507	0.477093	CP	Gm11602	0.01
chr1	63113719	63113719	Egr1	0.232507	0.511607	CP	Gm11602	0.01
chr1	63113732	63113732	Sp3	0.232507	0.516649	CP	Gm11602	0.01
chr1	63177328	63177328	Max	-0.589687	0.407001	ESC	Eef1b2	0.01
chr1	63177346	63177346	E2f4	-0.589687	0.285868	ESC	Eef1b2	0.01
chr1	63177365	63177365	Etv4	-0.589687	0.244058	ESC	Eef1b2	0.01
chr1	63177373	63177373	Zfp281	-0.589687	0.232683	ESC	Eef1b2	0.01
chr1	63177734	63177734	Sox11	-0.195836	0.107587	MES	Eef1b2	0.01
chr1	63177743	63177743	Tgif1	-0.195836	0.11181	MES	Eef1b2	0.01
chr1	63177760	63177760	Tcf3	-0.195836	0.115411	MES	Eef1b2	0.01
chr1	63177776	63177776	Mycn	-0.195836	0.130872	MES	Eef1b2	0.01
chr1	63176558	63176558	Meis1	-0.286005	0.145514	CP	Eef1b2	0.01
chr1	63176570	63176570	Nkx2-5	-0.286005	0.147415	CP	Eef1b2	0.01
chr1	63176589	63176589	Hmbox1	-0.286005	0.200032	CP	Eef1b2	0.01
chr1	63273202	63273202	Tcf3	1.73261	0.404364	ESC	Zdbf2	0.01
chr1	63273213	63273213	Xbp1	1.73261	0.393638	ESC	Zdbf2	0.01
chr1	63273229	63273229	Zfp281	1.73261	0.260493	ESC	Zdbf2	0.01
chr1	63273202	63273202	Tcf3	-0.229813	0.703022	MES	Zdbf2	0.01
chr1	63273213	63273213	Xbp1	-0.229813	0.713075	MES	Zdbf2	0.01
chr1	63273202	63273202	Tcf3	-0.847061	0.688181	CP	Zdbf2	0.01
chr1	63273213	63273213	Xbp1	-0.847061	0.684446	CP	Zdbf2	0.01
chr1	63273228	63273228	Smad3	-0.847061	0.535646	CP	Zdbf2	0.01
chr1	63441387	63441387	Zfp281	-0.591226	0.333781	ESC	Adam23	0.02
chr1	63441397	63441397	Tgif1	-0.591226	0.315799	ESC	Adam23	0.04
chr1	63441414	63441414	Pou5f1	-0.591226	0.295798	ESC	Adam23	0.05
chr1	63458446	63458446	Usf1	-0.256812	0.112726	MES	Adam23	0.01
chr1	63458456	63458456	Pou5f1	-0.256812	0.107934	MES	Adam23	0.01
chr1	63446484	63446484	Tcf3	1.72039	0.163296	CP	Adam23	0.01
chr1	63446502	63446502	Nkx2-5	1.72039	0.119552	CP	Adam23	0.01
chr1	63446512	63446512	Smad3	1.72039	0.109337	CP	Adam23	0.01
chr1	63730649	63730649	Tgif1	-0.549246	0.14536	ESC	Fastkd2	0.01
chr1	63730666	63730666	Pou5f1	-0.549246	0.158177	ESC	Fastkd2	0.01
chr1	63730678	63730678	Zfp281	-0.549246	0.180353	ESC	Fastkd2	0.01
chr1	63730692	63730692	Tcf3	-0.549246	0.263643	ESC	Fastkd2	0.01
chr1	63730649	63730649	Tgif1	-1.06171	0.241739	MES	Fastkd2	0.01
chr1	63730666	63730666	Pou5f1	-1.06171	0.247306	MES	Fastkd2	0.01
chr1	63730692	63730692	Tcf3	-1.06171	0.355797	MES	Fastkd2	0.01
chr1	63730649	63730649	Meis2	-2.10465	0.182643	CP	Fastkd2	0.01
chr1	63730666	63730666	Sox11	-2.10465	0.191717	CP	Fastkd2	0.01
chr1	63730692	63730692	Tcf3	-2.10465	0.286656	CP	Fastkd2	0.01
chr1	64532720	64532720	Tcf3	1.10952	0.489322	ESC	Creb1	0.01
chr1	64532742	64532742	Sp1	1.10952	0.460045	ESC	Creb1	0.01
chr1	64532751	64532751	Tgif1	1.10952	0.462754	ESC	Creb1	0.01
chr1	64532766	64532766	Tfcp2l1	1.10952	0.354859	ESC	Creb1	0.01
chr1	64532474	64532474	Etv2	-0.356103	0.547056	MES	Creb1	0.01
chr1	64532484	64532484	Msx2	-0.356103	0.534857	MES	Creb1	0.01
chr1	64532498	64532498	Egr1	-0.356103	0.645123	MES	Creb1	0.01
chr1	64532505	64532505	Msx2	-0.356103	0.601698	MES	Creb1	0.01
chr1	64532518	64532518	Sp1	-0.356103	0.453766	MES	Creb1	0.01
chr1	64532700	64532700	Erf	-1.46775	0.209438	CP	Creb1	0.01
chr1	64532720	64532720	Tcf3	-1.46775	0.367597	CP	Creb1	0.01
chr1	64532740	64532740	Egr1	-1.46775	0.40737	CP	Creb1	0.01
chr1	64690668	64690668	Sp1	0.0441708	0.467709	ESC	Ccnyl1	0.01
chr1	64690677	64690677	Pou5f1	0.0441708	0.368435	ESC	Ccnyl1	0.01
chr1	64690686	64690686	Usf1	0.0441708	0.50932	ESC	Ccnyl1	0.01
chr1	64690710	64690710	Max	0.0441708	0.398619	ESC	Ccnyl1	0.01
chr1	64690642	64690642	E2f4	-1.18946	0.348899	MES	Ccnyl1	0.01
chr1	64690668	64690668	Sp1	-1.18946	0.516328	MES	Ccnyl1	0.01
chr1	64690685	64690685	Usf2	-1.18946	0.493911	MES	Ccnyl1	0.01
chr1	64691060	64691060	Smad3	-1.34946	0.228287	CP	Ccnyl1	0.01
chr1	64691092	64691092	Yy1	-1.34946	0.255911	CP	Ccnyl1	0.01
chr1	64691107	64691107	Egr1	-1.34946	0.230664	CP	Ccnyl1	0.01
chr1	65186639	65186639	Zfp281	0.302302	0.319123	ESC	Pikfyve	0.01
chr1	65186648	65186648	Sp1	0.302302	0.456169	ESC	Pikfyve	0.01
chr1	65186660	65186660	Tcf3	0.302302	0.410051	ESC	Pikfyve	0.01
chr1	65186670	65186670	E2f1	0.302302	0.44791	ESC	Pikfyve	0.01
chr1	65179104	65179104	Msx2	-0.0551649	0.220243	MES	Pikfyve	0.01
chr1	65179113	65179113	Tgif1	-0.0551649	0.371375	MES	Pikfyve	0.01
chr1	65179130	65179130	Sp1	-0.0551649	0.336597	MES	Pikfyve	0.01
chr1	65179144	65179144	Tcf3	-0.0551649	0.393875	MES	Pikfyve	0.01
chr1	65186854	65186854	Yy1	-0.293468	0.382651	MES	Pikfyve	0.01
chr1	65186880	65186880	Msx2	-0.293468	0.343359	MES	Pikfyve	0.01
chr1	65186892	65186892	Egr1	-0.293468	0.39043	MES	Pikfyve	0.01
chr1	65179133	65179133	Egr1	-0.318991	0.341743	CP	Pikfyve	0.01
chr1	65179144	65179144	Tcf3	-0.318991	0.409418	CP	Pikfyve	0.01
chr1	65179161	65179161	Egr1	-0.318991	0.321444	CP	Pikfyve	0.01
chr1	65179174	65179174	Yy1	-0.318991	0.344837	CP	Pikfyve	0.01
chr1	66700740	66700740	Zfp740	-0.393357	0.406406	ESC	Rpe	0.01
chr1	66700760	66700760	Etv5	-0.393357	0.66938	ESC	Rpe	0.01
chr1	66700770	66700770	Tfap2c	-0.393357	0.560524	ESC	Rpe	0.01
chr1	66700783	66700783	Gabpa	-0.393357	0.725972	ESC	Rpe	0.01
chr1	66700994	66700994	Egr1	-0.287605	0.390728	MES	Rpe	0.01
chr1	66701012	66701012	Tcf3	-0.287605	0.430839	MES	Rpe	0.01
chr1	66701022	66701022	Yy1	-0.287605	0.432277	MES	Rpe	0.01
chr1	66700778	66700778	Tcf3	-0.426591	0.340441	CP	Rpe	0.01
chr1	66700797	66700797	Elf2	-0.426591	0.440437	CP	Rpe	0.01
chr1	66700810	66700810	Nkx2-5	-0.426591	0.311266	CP	Rpe	0.01
chr1	66700818	66700818	Egr1	-0.426591	0.465073	CP	Rpe	0.01
chr1	69826972	69826972	Tfcp2l1	0.561883	0.248019	ESC	Spag16	0.01
chr1	69826989	69826989	Zfp281	0.561883	0.250026	ESC	Spag16	0.01
chr1	69827005	69827005	Yy1	0.561883	0.201741	ESC	Spag16	0.01
chr1	69827184	69827184	Tgif1	0.739518	0.270071	MES	Spag16	0.01
chr1	69827196	69827196	Pou5f1	0.739518	0.244335	MES	Spag16	0.01
chr1	69827208	69827208	Pbx1	0.739518	0.195513	MES	Spag16	0.01
chr1	69827220	69827220	Yy1	0.739518	0.181601	MES	Spag16	0.01
chr1	69827232	69827232	Tcf3	0.739518	0.190189	MES	Spag16	0.01
chr1	69826818	69826818	Tcf3	-4.3265	0.0807001	CP	Spag16	0.01
chr1	69826842	69826842	Egr1	-4.3265	0.115132	CP	Spag16	0.01
chr1	69826854	69826854	Hmbox1	-4.3265	0.197824	CP	Spag16	0.01
chr1	71556962	71556962	Tcf3	-0.274994	0.261807	ESC	Atic	0.01
chr1	71556972	71556972	Rara	-0.274994	0.284503	ESC	Atic	0.01
chr1	71556987	71556987	Zfp281	-0.274994	0.304011	ESC	Atic	0.01
chr1	71557000	71557000	E2f4	-0.274994	0.311194	ESC	Atic	0.01
chr1	71557000	71557000	E2f4	-2.0799	0.423561	MES	Atic	0.01
chr1	71557018	71557018	Sp3	-2.0799	0.377463	MES	Atic	0.01
chr1	71557034	71557034	Msx2	-2.0799	0.390235	MES	Atic	0.01
chr1	71557136	71557136	E2f6	-1.38279	0.372709	CP	Atic	0.01
chr1	71557151	71557151	Usf2	-1.38279	0.347413	CP	Atic	0.01
chr1	71557184	71557184	Meis1	-1.38279	0.231183	CP	Atic	0.01
chr1	72284304	72284304	Mycn	0.1899	0.179176	ESC	Tmem169	0.01
chr1	72284322	72284322	Sp1	0.1899	0.266444	ESC	Tmem169	0.01
chr1	72284336	72284336	Max	0.1899	0.303731	ESC	Tmem169	0.01
chr1	72284348	72284348	Tfap2c	0.1899	0.270138	ESC	Tmem169	0.01
chr1	72284304	72284304	Msx1	1.4898	0.313651	MES	Tmem169	0.01
chr1	72284322	72284322	Sp1	1.4898	0.395991	MES	Tmem169	0.01
chr1	72284338	72284338	Tcf3	1.4898	0.373071	MES	Tmem169	0.01
chr1	72284304	72284304	Mycn	-1.87632	0.169557	CP	Tmem169	0.01
chr1	72284324	72284324	Egr1	-1.87632	0.259057	CP	Tmem169	0.01
chr1	72284338	72284338	Tcf3	-1.87632	0.299072	CP	Tmem169	0.01
chr1	72307434	72307434	Yy1	-1.53389	0.317042	ESC	Xrcc5	0.01
chr1	72307444	72307444	Sp1	-1.53389	0.482208	ESC	Xrcc5	0.01
chr1	72307452	72307452	Max	-1.53389	0.34719	ESC	Xrcc5	0.01
chr1	72307471	72307471	Pou5f1	-1.53389	0.360044	ESC	Xrcc5	0.01
chr1	72307421	72307421	Nrf1	0.291352	0.486527	MES	Xrcc5	0.01
chr1	72307434	72307434	Yy1	0.291352	0.361065	MES	Xrcc5	0.01
chr1	72307444	72307444	Sp1	0.291352	0.507115	MES	Xrcc5	0.01
chr1	72307452	72307452	Max	0.291352	0.366061	MES	Xrcc5	0.01
chr1	72307500	72307500	Nkx2-5	-5.76286	0.18369	CP	Xrcc5	0.01
chr1	72307517	72307517	Elf2	-5.76286	0.261349	CP	Xrcc5	0.01
chr1	72307532	72307532	Gata5	-5.76286	0.163362	CP	Xrcc5	0.01
chr1	72583591	72583591	Pou5f1	1.32587	0.154064	ESC	Smarcal1	0.01
chr1	72583604	72583604	Klf4	1.32587	0.167708	ESC	Smarcal1	0.01
chr1	72583616	72583616	Tcf3	1.32587	0.141632	ESC	Smarcal1	0.01
chr1	72583634	72583634	Tead1	1.32587	0.121654	ESC	Smarcal1	0.01
chr1	72577775	72577775	Yy1	-0.211079	0.209465	MES	Smarcal1	0.01
chr1	72577786	72577786	Msx2	-0.211079	0.268884	MES	Smarcal1	0.01
chr1	72577796	72577796	Tgif1	-0.211079	0.207892	MES	Smarcal1	0.01
chr1	72577806	72577806	Arid3a	-0.211079	0.196835	MES	Smarcal1	0.01
chr1	72577820	72577820	Tcf3	-0.211079	0.184314	MES	Smarcal1	0.01
chr1	72577806	72577806	Arid3a	-1.92889	0.11956	CP	Smarcal1	0.01
chr1	72577820	72577820	Tcf3	-1.92889	0.104678	CP	Smarcal1	0.01
chr1	72577836	72577836	Yy1	-1.92889	0.0933133	CP	Smarcal1	0.01
chr1	72577848	72577848	Tead1	-1.92889	0.0919834	CP	Smarcal1	0.01
chr1	72711234	72711234	Rara	-0.0847751	0.476251	ESC	Rpl37a	0.01
chr1	72711245	72711245	Gabpa	-0.0847751	0.662577	ESC	Rpl37a	0.01
chr1	72711258	72711258	Tfcp2l1	-0.0847751	0.61223	ESC	Rpl37a	0.01
chr1	72711272	72711272	Nrf1	-0.0847751	0.587531	ESC	Rpl37a	0.01
chr1	72711247	72711247	Erf	-0.901503	0.538476	MES	Rpl37a	0.01
chr1	72711272	72711272	Nrf1	-0.901503	0.470937	MES	Rpl37a	0.01
chr1	72711289	72711289	Msx2	-0.901503	0.454909	MES	Rpl37a	0.01
chr1	72711038	72711038	Nkx2-5	-0.0386043	0.0768175	CP	Rpl37a	0.01
chr1	72711052	72711052	Tcf3	-0.0386043	0.0935064	CP	Rpl37a	0.01
chr1	72806262	72806262	Nanog	-0.563311	0.535913	ESC	Igfbp2	0.01
chr1	72806274	72806274	Max	-0.563311	0.559378	ESC	Igfbp2	0.01
chr1	72806284	72806284	Max	-0.563311	0.561009	ESC	Igfbp2	0.01
chr1	72806294	72806294	Tgif1	-0.563311	0.533182	ESC	Igfbp2	0.01
chr1	72806303	72806303	Zfp281	-0.563311	0.47086	ESC	Igfbp2	0.01
chr1	72806266	72806266	Msx2	-0.315641	0.549379	MES	Igfbp2	0.01
chr1	72806274	72806274	Max	-0.315641	0.560356	MES	Igfbp2	0.01
chr1	72806284	72806284	Max	-0.315641	0.544482	MES	Igfbp2	0.01
chr1	72806294	72806294	Tgif1	-0.315641	0.521943	MES	Igfbp2	0.01
chr1	72806284	72806284	Mycn	0.194074	0.240927	CP	Igfbp2	0.4
chr1	72806294	72806294	Sox11	0.194074	0.200343	CP	Igfbp2	0.4
chr1	74236447	74236447	Elf3	-0.117517	0.514211	ESC	Arpc2	0.01
chr1	74236459	74236459	Tfap2c	-0.117517	0.482749	ESC	Arpc2	0.01
chr1	74236470	74236470	Max	-0.117517	0.490555	ESC	Arpc2	0.01
chr1	74236488	74236488	Gabpa	-0.117517	0.512745	ESC	Arpc2	0.01
chr1	74236495	74236495	Pou5f1	0.364721	0.471784	MES	Arpc2	0.01
chr1	74236504	74236504	Erf	0.364721	0.466921	MES	Arpc2	0.01
chr1	74236528	74236528	Sp1	0.364721	0.481894	MES	Arpc2	0.01
chr1	74240600	74240600	Egr1	0.250598	0.220042	CP	Arpc2	0.01
chr1	74240630	74240630	Nkx2-5	0.250598	0.198086	CP	Arpc2	0.02
chr1	74240640	74240640	Sp3	0.250598	0.166323	CP	Arpc2	0.02
chr1	74277202	74277202	Tgif1	-0.578654	0.136553	ESC	Gpbar1	0.01
chr1	74277211	74277211	Yy1	-0.578654	0.0883022	ESC	Gpbar1	0.01
chr1	74277224	74277224	Tcf3	-0.578654	0.0915093	ESC	Gpbar1	0.01
chr1	74277240	74277240	Pou5f1	-0.578654	0.0818429	ESC	Gpbar1	0.01
chr1	74277202	74277202	Tgif1	1.39248	0.255661	MES	Gpbar1	0.03
chr1	74277211	74277211	Yy1	1.39248	0.175719	MES	Gpbar1	0.03
chr1	74277224	74277224	Tcf3	1.39248	0.187186	MES	Gpbar1	0.03
chr1	74277240	74277240	Pou5f1	1.39248	0.174826	MES	Gpbar1	0.03
chr1	74275522	74275522	Tead1	0.660541	0.170062	CP	Gpbar1	0.28
chr1	74275532	74275532	Fos	0.660541	0.205491	CP	Gpbar1	0.28
chr1	74275544	74275544	Smad3	0.660541	0.193862	CP	Gpbar1	0.28
chr1	74275554	74275554	Meis1	0.660541	0.192759	CP	Gpbar1	0.28
chr1	74275566	74275566	Erf	0.660541	0.161505	CP	Gpbar1	0.28
chr1	74304058	74304058	Tfap2c	-0.320101	0.261302	ESC	Pnkd	0.01
chr1	74304074	74304074	Sp1	-0.320101	0.229771	ESC	Pnkd	0.01
chr1	74304094	74304094	Tcf3	-0.320101	0.228353	ESC	Pnkd	0.01
chr1	74304102	74304102	Gbx2	-0.320101	0.215016	ESC	Pnkd	0.01
chr1	74304055	74304055	Egr1	0.0812728	0.470163	MES	Pnkd	0.01
chr1	74304066	74304066	Erf	0.0812728	0.457804	MES	Pnkd	0.01
chr1	74304074	74304074	Sp1	0.0812728	0.448235	MES	Pnkd	0.01
chr1	74304094	74304094	Tcf3	0.0812728	0.432362	MES	Pnkd	0.01
chr1	74304055	74304055	Egr1	2.33414	0.278225	CP	Pnkd	0.01
chr1	74304066	74304066	Erf	2.33414	0.262195	CP	Pnkd	0.01
chr1	74304094	74304094	Tcf3	2.33414	0.247256	CP	Pnkd	0.01
chr1	74358642	74358642	Nanog	-0.449595	0.071575	ESC	Gm216	0.01
chr1	74358687	74358687	Pou5f1	-0.449595	0.0827856	ESC	Gm216	0.01
chr1	74368136	74368136	Pou5f1	-0.139253	0.16158	MES	Gm216	0.01
chr1	74368152	74368152	Egr1	-0.139253	0.114621	MES	Gm216	0.01
chr1	74368162	74368162	Gata4	-0.139253	0.196767	MES	Gm216	0.01
chr1	74368290	74368290	E2f4	-0.893415	0.10608	CP	Gm216	0.01
chr1	74368303	74368303	Gata4	-0.893415	0.0932406	CP	Gm216	0.01
chr1	74368311	74368311	Egr1	-0.893415	0.0902587	CP	Gm216	0.01
chr1	74368322	74368322	Tcf3	-0.893415	0.0777996	CP	Gm216	0.01
chr1	74397650	74397650	Max	1.01031	0.428796	ESC	Ctdsp1	0.35
chr1	74397663	74397663	Tgif1	1.01031	0.43186	ESC	Ctdsp1	0.35
chr1	74397674	74397674	Pou5f1	1.01031	0.433631	ESC	Ctdsp1	0.35
chr1	74397688	74397688	Zfp281	1.01031	0.470919	ESC	Ctdsp1	0.35
chr1	74397698	74397698	Tcf3	1.01031	0.426784	ESC	Ctdsp1	0.17
chr1	74397650	74397650	Max	-0.360318	0.505122	MES	Ctdsp1	0.01
chr1	74397663	74397663	Tgif1	-0.360318	0.493567	MES	Ctdsp1	0.01
chr1	74397674	74397674	Pou5f1	-0.360318	0.488262	MES	Ctdsp1	0.01
chr1	74397698	74397698	Tcf3	-0.360318	0.485094	MES	Ctdsp1	0.01
chr1	74392216	74392216	Egr1	-0.113611	0.368563	CP	Ctdsp1	0.01
chr1	74392230	74392230	E2f1	-0.113611	0.552615	CP	Ctdsp1	0.01
chr1	74392238	74392238	Meis2	-0.113611	0.516243	CP	Ctdsp1	0.01
chr1	74392254	74392254	Zfp740	-0.113611	0.531985	CP	Ctdsp1	0.01
chr1	74409316	74409316	Srf	-1.06716	0.114745	ESC	Vil1	0.01
chr1	74409328	74409328	Erf	-1.06716	0.128516	ESC	Vil1	0.01
chr1	74409342	74409342	Zfp281	-1.06716	0.108647	ESC	Vil1	0.01
chr1	74409358	74409358	Sox2	-1.06716	0.137719	ESC	Vil1	0.01
chr1	74409249	74409249	Msx2	2.0904	0.2278	MES	Vil1	0.01
chr1	74409258	74409258	Tcf3	2.0904	0.160883	MES	Vil1	0.01
chr1	74409270	74409270	Erf	2.0904	0.214639	MES	Vil1	0.01
chr1	74409280	74409280	Zfp740	2.0904	0.202288	MES	Vil1	0.01
chr1	74409288	74409288	Yy1	2.0904	0.183759	MES	Vil1	0.01
chr1	74409280	74409280	Zfp740	-4.15497	0.10651	CP	Vil1	0.01
chr1	74409288	74409288	Meis2	-4.15497	0.0953515	CP	Vil1	0.01
chr1	74409316	74409316	Srf	-4.15497	0.135067	CP	Vil1	0.01
chr1	74409328	74409328	Erf	-4.15497	0.150124	CP	Vil1	0.01
chr1	74506266	74506266	E2f4	0.167025	0.274613	ESC	Rqcd1	0.01
chr1	74506279	74506279	Gli2	0.167025	0.335862	ESC	Rqcd1	0.01
chr1	74506288	74506288	Rara	0.167025	0.379981	ESC	Rqcd1	0.01
chr1	74506302	74506302	Esrrb	0.167025	0.432895	ESC	Rqcd1	0.01
chr1	74506296	74506296	Tcf3	-0.629252	0.54089	MES	Rqcd1	0.01
chr1	74506324	74506324	Sp1	-0.629252	0.546847	MES	Rqcd1	0.01
chr1	74506337	74506337	Egr1	-0.629252	0.550038	MES	Rqcd1	0.01
chr1	74506692	74506692	Egr1	-1.71231	0.450037	CP	Rqcd1	0.01
chr1	74506716	74506716	Meis1	-1.71231	0.543793	CP	Rqcd1	0.01
chr1	74506726	74506726	Sox12	-1.71231	0.431951	CP	Rqcd1	0.01
chr1	74588316	74588316	Pou5f1	-0.593656	0.247706	ESC	Bcs1l	0.01
chr1	74588334	74588334	Yy1	-0.593656	0.289095	ESC	Bcs1l	0.01
chr1	74588348	74588348	Sp1	-0.593656	0.307378	ESC	Bcs1l	0.01
chr1	74588356	74588356	Tgif1	-0.593656	0.171556	ESC	Bcs1l	0.01
chr1	74588309	74588309	Yy1	-0.196146	0.279777	MES	Bcs1l	0.01
chr1	74588316	74588316	Pou5f1	-0.196146	0.19233	MES	Bcs1l	0.01
chr1	74588331	74588331	Fos	-0.196146	0.269275	MES	Bcs1l	0.01
chr1	74588340	74588340	Msx2	-0.196146	0.279338	MES	Bcs1l	0.01
chr1	74588348	74588348	Sp1	-0.196146	0.280987	MES	Bcs1l	0.01
chr1	74588314	74588314	Nkx2-5	0.668456	0.207972	CP	Bcs1l	0.01
chr1	74588331	74588331	Fos	0.668456	0.211864	CP	Bcs1l	0.01
chr1	74588340	74588340	Hmbox1	0.668456	0.221472	CP	Bcs1l	0.01
chr1	74588354	74588354	Meis1	0.668456	0.173537	CP	Bcs1l	0.01
chr1	74601393	74601393	Gabpa	1.17977	0.485388	ESC	Stk36	0.01
chr1	74601408	74601408	Erf	1.17977	0.430989	ESC	Stk36	0.01
chr1	74601420	74601420	Etv4	1.17977	0.424517	ESC	Stk36	0.01
chr1	74601432	74601432	Klf4	1.17977	0.397189	ESC	Stk36	0.01
chr1	74601394	74601394	Etv2	0.403355	0.508286	MES	Stk36	0.01
chr1	74601408	74601408	Erf	0.403355	0.463449	MES	Stk36	0.01
chr1	74601420	74601420	Msx2	0.403355	0.461437	MES	Stk36	0.01
chr1	74601432	74601432	Sp1	0.403355	0.436713	MES	Stk36	0.01
chr1	74601364	74601364	Meis2	-1.42992	0.180666	CP	Stk36	0.01
chr1	74601393	74601393	Ets2	-1.42992	0.374568	CP	Stk36	0.01
chr1	74601408	74601408	Erf	-1.42992	0.301738	CP	Stk36	0.01
chr1	74661734	74661734	Zfp281	0.511923	0.431769	ESC	Ttll4	0.01
chr1	74661746	74661746	Pou5f1	0.511923	0.365091	ESC	Ttll4	0.01
chr1	74661754	74661754	Tgif1	0.511923	0.198058	ESC	Ttll4	0.01
chr1	74661778	74661778	Max	0.511923	0.365541	ESC	Ttll4	0.01
chr1	74661968	74661968	Egr1	-0.835396	0.465227	MES	Ttll4	0.01
chr1	74661982	74661982	Erf	-0.835396	0.456371	MES	Ttll4	0.01
chr1	74661992	74661992	Tcf3	-0.835396	0.440223	MES	Ttll4	0.01
chr1	74662011	74662011	Fos	-0.835396	0.382482	MES	Ttll4	0.01
chr1	74661968	74661968	Egr1	-1.16171	0.251894	CP	Ttll4	0.01
chr1	74661982	74661982	Irx2	-1.16171	0.243402	CP	Ttll4	0.01
chr1	74661992	74661992	Tcf3	-1.16171	0.230634	CP	Ttll4	0.01
chr1	74662002	74662002	Hmbox1	-1.16171	0.20347	CP	Ttll4	0.01
chr1	74662011	74662011	Fos	-1.16171	0.205451	CP	Ttll4	0.01
chr1	74713424	74713424	Tcf3	0.868273	0.161425	ESC	Cyp27a1	0.01
chr1	74713445	74713445	Pou5f1	0.868273	0.164333	ESC	Cyp27a1	0.01
chr1	74713455	74713455	Tgif1	0.868273	0.187332	ESC	Cyp27a1	0.01
chr1	74713466	74713466	Nfyb	0.868273	0.208734	ESC	Cyp27a1	0.01
chr1	74713205	74713205	Msx2	1.88873	0.196299	MES	Cyp27a1	0.01
chr1	74713217	74713217	Tgif1	1.88873	0.210549	MES	Cyp27a1	0.01
chr1	74713226	74713226	Yy1	1.88873	0.223204	MES	Cyp27a1	0.01
chr1	74713238	74713238	Tcf3	1.88873	0.211032	MES	Cyp27a1	0.01
chr1	74713134	74713134	Srebf2	2.25869	0.103443	CP	Cyp27a1	0.01
chr1	74713150	74713150	Tcf3	2.25869	0.13528	CP	Cyp27a1	0.01
chr1	74713157	74713157	Irx3	2.25869	0.147347	CP	Cyp27a1	0.01
chr1	74713166	74713166	Meis1	2.25869	0.172544	CP	Cyp27a1	0.01
chr1	74754392	74754392	Tcf3	-1.24205	0.211746	ESC	Wnt6	0.01
chr1	74754411	74754411	Klf4	-1.24205	0.123439	ESC	Wnt6	0.02
chr1	74754424	74754424	Sp1	-1.24205	0.10945	ESC	Wnt6	0.02
chr1	74770920	74770920	Hbp1	-0.388376	0.176091	MES	Wnt6	0.01
chr1	74770930	74770930	Tgif1	-0.388376	0.185568	MES	Wnt6	0.01
chr1	74770944	74770944	Max	-0.388376	0.159175	MES	Wnt6	0.01
chr1	74770954	74770954	Lef1	-0.388376	0.15788	MES	Wnt6	0.01
chr1	74790298	74790298	Smad3	0.425985	0.0764312	CP	Wnt6	0.01
chr1	74790307	74790307	Prrx2	0.425985	0.0820068	CP	Wnt6	0.01
chr1	74790318	74790318	Tcf3	0.425985	0.0831104	CP	Wnt6	0.01
chr1	74790328	74790328	Meis2	0.425985	0.0927013	CP	Wnt6	0.01
chr1	74790344	74790344	Meis2	0.425985	0.0789677	CP	Wnt6	0.01
chr1	74850386	74850386	Tcf3	0.325629	0.0938759	ESC	Cdk5r2	0.04
chr1	74850400	74850400	Nanog	0.325629	0.0848075	ESC	Cdk5r2	0.05
chr1	74850418	74850418	Tfcp2l1	0.325629	0.0891144	ESC	Cdk5r2	0.04
chr1	74850427	74850427	Zfp281	0.325629	0.0976855	ESC	Cdk5r2	0.04
chr1	74846422	74846422	Msx2	-0.970654	0.216727	MES	Cdk5r2	0.01
chr1	74846442	74846442	Tcf3	-0.970654	0.379816	MES	Cdk5r2	0.01
chr1	74846459	74846459	Tgif1	-0.970654	0.350196	MES	Cdk5r2	0.01
chr1	74846466	74846466	Yy1	-0.970654	0.231107	MES	Cdk5r2	0.01
chr1	74854888	74854888	Hmbox1	-1.23616	0.105129	CP	Cdk5r2	0.01
chr1	74854904	74854904	Smad3	-1.23616	0.189669	CP	Cdk5r2	0.01
chr1	74854918	74854918	Tcf3	-1.23616	0.184456	CP	Cdk5r2	0.01
chr1	75124750	75124750	Rara	1.36529	0.436204	ESC	Fam134a	0.01
chr1	75124760	75124760	Sp1	1.36529	0.379086	ESC	Fam134a	0.01
chr1	75124773	75124773	Tfap2c	1.36529	0.379592	ESC	Fam134a	0.01
chr1	75124783	75124783	Yy1	1.36529	0.340446	ESC	Fam134a	0.01
chr1	75124792	75124792	Zfp740	1.36529	0.339857	ESC	Fam134a	0.01
chr1	75125070	75125070	Gata4	-0.00538883	0.451238	MES	Fam134a	0.01
chr1	75125093	75125093	Tgif1	-0.00538883	0.471178	MES	Fam134a	0.01
chr1	75125208	75125208	Zfp740	0.395397	0.261967	CP	Fam134a	0.01
chr1	75125224	75125224	Nkx2-5	0.395397	0.260653	CP	Fam134a	0.01
chr1	75125250	75125250	Egr1	0.395397	0.355088	CP	Fam134a	0.01
chr1	75180286	75180286	Max	0.453091	0.3374	ESC	Zfand2b	0.01
chr1	75180296	75180296	Tcf3	0.453091	0.322463	ESC	Zfand2b	0.01
chr1	75180318	75180318	Mycn	0.453091	0.351532	ESC	Zfand2b	0.01
chr1	75180272	75180272	Egr1	0.288426	0.358346	MES	Zfand2b	0.01
chr1	75180286	75180286	Max	0.288426	0.610833	MES	Zfand2b	0.01
chr1	75180296	75180296	Tcf3	0.288426	0.583892	MES	Zfand2b	0.01
chr1	75180318	75180318	Mycn	0.288426	0.600723	MES	Zfand2b	0.01
chr1	75180272	75180272	Egr1	-0.242495	0.210681	CP	Zfand2b	0.01
chr1	75180280	75180280	Meis1	-0.242495	0.270407	CP	Zfand2b	0.01
chr1	75180296	75180296	Tcf3	-0.242495	0.404914	CP	Zfand2b	0.01
chr1	75180318	75180318	Mycn	-0.242495	0.433045	CP	Zfand2b	0.01
chr1	75180415	75180415	Klf4	-0.446314	0.254495	ESC	Ankzf1	0.01
chr1	75180428	75180428	Tfcp2l1	-0.446314	0.200222	ESC	Ankzf1	0.01
chr1	75180442	75180442	Yy1	-0.446314	0.339064	ESC	Ankzf1	0.01
chr1	75180463	75180463	Pou5f1	-0.446314	0.214721	ESC	Ankzf1	0.01
chr1	75180272	75180272	Egr1	0.190578	0.357484	MES	Ankzf1	0.01
chr1	75180286	75180286	Max	0.190578	0.609938	MES	Ankzf1	0.01
chr1	75180296	75180296	Tcf3	0.190578	0.582975	MES	Ankzf1	0.01
chr1	75180318	75180318	Mycn	0.190578	0.599812	MES	Ankzf1	0.01
chr1	75180272	75180272	Egr1	1.0918	0.218685	CP	Ankzf1	0.01
chr1	75180280	75180280	Meis1	1.0918	0.279873	CP	Ankzf1	0.01
chr1	75180296	75180296	Tcf3	1.0918	0.416398	CP	Ankzf1	0.01
chr1	75180318	75180318	Mycn	1.0918	0.444725	CP	Ankzf1	0.01
chr1	75219326	75219326	Sp1	0.540442	0.467717	ESC	Stk16	0.01
chr1	75219348	75219348	Etv5	0.540442	0.469145	ESC	Stk16	0.01
chr1	75219364	75219364	Tcf3	0.540442	0.392771	ESC	Stk16	0.01
chr1	75210790	75210790	Sox11	-0.752906	0.501788	MES	Stk16	0.01
chr1	75210798	75210798	Msx2	-0.752906	0.48545	MES	Stk16	0.01
chr1	75210834	75210834	Jun	-0.752906	0.455571	MES	Stk16	0.01
chr1	75210952	75210952	Tcf3	-0.780678	0.558517	CP	Stk16	0.01
chr1	75210970	75210970	Tcf3	-0.780678	0.408787	CP	Stk16	0.01
chr1	75210989	75210989	Meis2	-0.780678	0.397158	CP	Stk16	0.01
chr1	75219326	75219326	Sp1	0.883012	0.475424	ESC	Dnajb2	0.01
chr1	75219348	75219348	Etv5	0.883012	0.476849	ESC	Dnajb2	0.01
chr1	75219364	75219364	Tcf3	0.883012	0.400162	ESC	Dnajb2	0.01
chr1	75236551	75236551	Msx2	0.228678	0.619461	MES	Dnajb2	0.01
chr1	75236560	75236560	Egr1	0.228678	0.616108	MES	Dnajb2	0.01
chr1	75236570	75236570	Sp1	0.228678	0.617287	MES	Dnajb2	0.01
chr1	75236590	75236590	Tcf3	0.228678	0.568227	MES	Dnajb2	0.01
chr1	75236560	75236560	Egr1	1.78863	0.481919	CP	Dnajb2	0.01
chr1	75236571	75236571	E2f6	1.78863	0.494771	CP	Dnajb2	0.01
chr1	75236590	75236590	Tcf3	1.78863	0.442079	CP	Dnajb2	0.01
chr1	75344896	75344896	Etv4	-0.89155	0.508456	ESC	Des	0.01
chr1	75344906	75344906	Zic2	-0.89155	0.375353	ESC	Des	0.01
chr1	75344930	75344930	Pou5f1	-0.89155	0.285244	ESC	Des	0.01
chr1	75344866	75344866	Egr1	4.53016	0.57466	MES	Des	0.01
chr1	75344895	75344895	Msx2	4.53016	0.699813	MES	Des	0.01
chr1	75344906	75344906	Zic2	4.53016	0.582165	MES	Des	0.01
chr1	75360258	75360258	Tcf3	1.50638	0.429409	CP	Des	0.1
chr1	75360272	75360272	Egr1	1.50638	0.410143	CP	Des	0.1
chr1	75360282	75360282	Zfp740	1.50638	0.412668	CP	Des	0.1
chr1	75360288	75360288	Meis2	1.50638	0.411106	CP	Des	0.1
chr1	75360303	75360303	Mef2d	1.50638	0.387424	CP	Des	0.1
chr1	75381994	75381994	Tcf3	0.982951	0.135901	ESC	Speg	0.01
chr1	75382005	75382005	Tfap2c	0.982951	0.139438	ESC	Speg	0.01
chr1	75382023	75382023	Etv4	0.982951	0.18178	ESC	Speg	0.01
chr1	75382062	75382062	Zfp281	0.378199	0.241057	ESC	Speg	0.01
chr1	75382072	75382072	Sp1	0.378199	0.224079	ESC	Speg	0.01
chr1	75382090	75382090	Sp1	0.378199	0.24772	ESC	Speg	0.01
chr1	75382099	75382099	Tgif1	0.378199	0.235778	ESC	Speg	0.01
chr1	75381918	75381918	Msx2	0.484062	0.298962	MES	Speg	0.02
chr1	75381930	75381930	Tcf3	0.484062	0.411201	MES	Speg	0.03
chr1	75381952	75381952	Msx2	0.484062	0.386407	MES	Speg	0.01
chr1	75382536	75382536	Zfp740	-0.384345	0.129065	CP	Speg	0.01
chr1	75382570	75382570	Meis1	-0.384345	0.119986	CP	Speg	0.03
chr1	75382582	75382582	Tcf3	-0.384345	0.090795	CP	Speg	0.03
chr1	75435920	75435920	Zfp281	-0.599538	0.304532	ESC	Gmppa	0.01
chr1	75435954	75435954	Max	-0.599538	0.449707	ESC	Gmppa	0.01
chr1	75435962	75435962	Etv4	-0.599538	0.459113	ESC	Gmppa	0.01
chr1	75445348	75445348	Erf	0.229396	0.362817	MES	Gmppa	0.01
chr1	75445358	75445358	Tcf12	0.229396	0.384847	MES	Gmppa	0.01
chr1	75445372	75445372	Pou5f1	0.229396	0.405196	MES	Gmppa	0.01
chr1	75445386	75445386	Tcf3	0.229396	0.382524	MES	Gmppa	0.02
chr1	75445348	75445348	Erf	1.25975	0.406261	CP	Gmppa	0.01
chr1	75445358	75445358	Tcf12	1.25975	0.421993	CP	Gmppa	0.01
chr1	75445386	75445386	Tcf3	1.25975	0.397336	CP	Gmppa	0.01
chr1	75511706	75511706	Tgif1	1.16449	0.311686	ESC	Inha	0.01
chr1	75511715	75511715	Pou5f1	1.16449	0.282177	ESC	Inha	0.01
chr1	75511746	75511746	Zfp281	1.16449	0.251251	ESC	Inha	0.01
chr1	75506492	75506492	Msx2	1.04072	0.576337	MES	Inha	0.01
chr1	75506502	75506502	Zfp740	1.04072	0.571154	MES	Inha	0.01
chr1	75506530	75506530	E2f3	1.04072	0.519943	MES	Inha	0.01
chr1	75506502	75506502	Zfp740	2.32756	0.479342	CP	Inha	0.01
chr1	75506529	75506529	E2f6	2.32756	0.449182	CP	Inha	0.01
chr1	75506538	75506538	Tcf3	2.32756	0.414449	CP	Inha	0.01
chr1	75521458	75521458	E2f1	-0.117591	0.356713	ESC	Stk11ip	0.01
chr1	75521470	75521470	Tgif1	-0.117591	0.370655	ESC	Stk11ip	0.01
chr1	75521485	75521485	Tfap2c	-0.117591	0.373306	ESC	Stk11ip	0.01
chr1	75521496	75521496	Gabpa	-0.117591	0.533841	ESC	Stk11ip	0.01
chr1	75521424	75521424	Tcf3	-0.0849819	0.36366	MES	Stk11ip	0.01
chr1	75521446	75521446	Otx2	-0.0849819	0.435905	MES	Stk11ip	0.01
chr1	75521458	75521458	E2f1	-0.0849819	0.406461	MES	Stk11ip	0.01
chr1	75521470	75521470	Tgif1	-0.0849819	0.38885	MES	Stk11ip	0.01
chr1	75521724	75521724	Smad3	-1.08774	0.145455	CP	Stk11ip	0.01
chr1	75521734	75521734	Tcf3	-1.08774	0.235906	CP	Stk11ip	0.01
chr1	75521744	75521744	Erf	-1.08774	0.250053	CP	Stk11ip	0.01
chr1	75521771	75521771	Egr1	-1.08774	0.244234	CP	Stk11ip	0.01
chr1	75559606	75559606	Zfp740	0.0324995	0.316863	ESC	Slc4a3	0.01
chr1	75559620	75559620	Rara	0.0324995	0.235038	ESC	Slc4a3	0.01
chr1	75559631	75559631	Pou5f1	0.0324995	0.372059	ESC	Slc4a3	0.01
chr1	75559648	75559648	Tcf3	0.0324995	0.271597	ESC	Slc4a3	0.01
chr1	75546410	75546410	Hbp1	0.956786	0.510705	MES	Slc4a3	0.01
chr1	75546424	75546424	Egr1	0.956786	0.485471	MES	Slc4a3	0.01
chr1	75546454	75546454	Tcf3	0.956786	0.560781	MES	Slc4a3	0.01
chr1	75546410	75546410	Hbp1	1.08127	0.344578	CP	Slc4a3	0.01
chr1	75546424	75546424	Egr1	1.08127	0.325685	CP	Slc4a3	0.01
chr1	75546454	75546454	Tcf3	1.08127	0.383936	CP	Slc4a3	0.01
chr1	78658959	78658959	Tgif1	6.90366	0.0703341	ESC	Utp14b	0.01
chr1	78658970	78658970	Sox12	6.90366	0.0728818	ESC	Utp14b	0.01
chr1	78658984	78658984	Yy1	6.90366	0.0644227	ESC	Utp14b	0.01
chr1	78659006	78659006	Ctcf	6.90366	0.0697896	ESC	Utp14b	0.01
chr1	78658959	78658959	Tgif1	0.428264	0.086188	MES	Utp14b	0.01
chr1	78658970	78658970	Sox12	0.428264	0.0923028	MES	Utp14b	0.01
chr1	78658984	78658984	Yy1	0.428264	0.0856655	MES	Utp14b	0.01
chr1	78659006	78659006	Ctcf	0.428264	0.104358	MES	Utp14b	0.01
chr1	78673550	78673550	Meis2	-3.10625	0.129431	CP	Utp14b	0.01
chr1	78673561	78673561	Sox4	-3.10625	0.114864	CP	Utp14b	0.01
chr1	78673596	78673596	Irx3	-3.10625	0.0978708	CP	Utp14b	0.01
chr1	78657792	78657792	Max	0.83055	0.474645	ESC	Acsl3	0.01
chr1	78657805	78657805	Tfap2c	0.83055	0.503222	ESC	Acsl3	0.01
chr1	78657814	78657814	Yy1	0.83055	0.537662	ESC	Acsl3	0.01
chr1	78657834	78657834	Pou5f1	0.83055	0.435501	ESC	Acsl3	0.01
chr1	78657792	78657792	Max	0.0730654	0.654607	MES	Acsl3	0.01
chr1	78657814	78657814	Yy1	0.0730654	0.722834	MES	Acsl3	0.01
chr1	78657834	78657834	Pou5f1	0.0730654	0.657628	MES	Acsl3	0.01
chr1	78657774	78657774	Arid3a	-0.878361	0.638188	CP	Acsl3	0.01
chr1	78657814	78657814	Meis2	-0.878361	0.641303	CP	Acsl3	0.01
chr1	79761723	79761723	Tfap2c	-0.423448	0.35173	ESC	Mrpl44	0.01
chr1	79761733	79761733	Yy1	-0.423448	0.490048	ESC	Mrpl44	0.01
chr1	79761750	79761750	Klf5	-0.423448	0.521435	ESC	Mrpl44	0.01
chr1	79761506	79761506	Egr1	-0.145189	0.391435	MES	Mrpl44	0.01
chr1	79761514	79761514	Max	-0.145189	0.378481	MES	Mrpl44	0.01
chr1	79761526	79761526	Tcf3	-0.145189	0.433563	MES	Mrpl44	0.01
chr1	79761538	79761538	Sp1	-0.145189	0.446813	MES	Mrpl44	0.01
chr1	79761548	79761548	Max	-0.145189	0.433137	MES	Mrpl44	0.01
chr1	79761698	79761698	Yy1	-0.344736	0.408896	MES	Mrpl44	0.01
chr1	79761719	79761719	Egr1	-0.344736	0.469763	MES	Mrpl44	0.01
chr1	79761736	79761736	Tcf12	-0.344736	0.603974	MES	Mrpl44	0.01
chr1	79761698	79761698	Yy1	0.525445	0.226945	CP	Mrpl44	0.01
chr1	79761719	79761719	Egr1	0.525445	0.276182	CP	Mrpl44	0.01
chr1	79761736	79761736	Tcf12	0.525445	0.440779	CP	Mrpl44	0.01
chr1	82316497	82316497	Nrf1	-0.176191	0.534946	ESC	Rhbdd1	0.01
chr1	82316517	82316517	Klf4	-0.176191	0.470551	ESC	Rhbdd1	0.01
chr1	82316533	82316533	Gabpa	-0.176191	0.484445	ESC	Rhbdd1	0.01
chr1	82316693	82316693	Pou5f1	0.475017	0.430625	MES	Rhbdd1	0.01
chr1	82316714	82316714	Msx2	0.475017	0.455152	MES	Rhbdd1	0.01
chr1	82316728	82316728	Yy1	0.475017	0.495693	MES	Rhbdd1	0.01
chr1	82316736	82316736	Sp1	0.475017	0.494392	MES	Rhbdd1	0.01
chr1	82316496	82316496	Sox11	2.48072	0.443215	CP	Rhbdd1	0.01
chr1	82316517	82316517	Hmbox1	2.48072	0.363801	CP	Rhbdd1	0.01
chr1	82316531	82316531	Elf2	2.48072	0.358873	CP	Rhbdd1	0.01
chr1	82724914	82724914	Rara	0.440142	0.444218	ESC	Mff	0.01
chr1	82724928	82724928	Gbx2	0.440142	0.418651	ESC	Mff	0.01
chr1	82724940	82724940	Tgif1	0.440142	0.343694	ESC	Mff	0.01
chr1	82724894	82724894	Erf	0.416025	0.365846	MES	Mff	0.01
chr1	82724909	82724909	Msx2	0.416025	0.392753	MES	Mff	0.01
chr1	82724940	82724940	Tgif1	0.416025	0.364115	MES	Mff	0.01
chr1	82724856	82724856	Smad3	0.995121	0.207051	CP	Mff	0.01
chr1	82724875	82724875	Usf2	0.995121	0.265469	CP	Mff	0.01
chr1	82724894	82724894	Erf	0.995121	0.202075	CP	Mff	0.01
chr1	82820302	82820302	Yy1	-0.636711	0.275325	ESC	Agfg1	0.01
chr1	82820321	82820321	Pou5f1	-0.636711	0.404342	ESC	Agfg1	0.01
chr1	82820328	82820328	Zfp281	-0.636711	0.432668	ESC	Agfg1	0.01
chr1	82820351	82820351	Tgif1	-0.636711	0.520897	ESC	Agfg1	0.01
chr1	82839533	82839533	Pou5f1	0.24543	0.584308	MES	Agfg1	0.01
chr1	82839548	82839548	Max	0.24543	0.495266	MES	Agfg1	0.01
chr1	82839562	82839562	Msx2	0.24543	0.427231	MES	Agfg1	0.01
chr1	82839571	82839571	Tgif1	0.24543	0.461658	MES	Agfg1	0.01
chr1	82839443	82839443	Egr1	-0.0752238	0.347218	CP	Agfg1	0.01
chr1	82839452	82839452	Zfp740	-0.0752238	0.371985	CP	Agfg1	0.01
chr1	82839490	82839490	Tbx5	-0.0752238	0.405155	CP	Agfg1	0.01
chr1	84840169	84840169	Tgif1	-0.639821	0.297751	ESC	Fbxo36	0.01
chr1	84840184	84840184	Tgif1	-0.639821	0.287452	ESC	Fbxo36	0.01
chr1	84840194	84840194	Pou5f1	-0.639821	0.281065	ESC	Fbxo36	0.01
chr1	84840209	84840209	Zfp281	-0.639821	0.358084	ESC	Fbxo36	0.01
chr1	84840036	84840036	Egr1	1.06698	0.346026	MES	Fbxo36	0.01
chr1	84840062	84840062	Tcf3	1.06698	0.360174	MES	Fbxo36	0.01
chr1	84840071	84840071	Msx2	1.06698	0.431375	MES	Fbxo36	0.01
chr1	84840080	84840080	Mycn	1.06698	0.294161	MES	Fbxo36	0.01
chr1	84839396	84839396	E2f6	-0.134313	0.436288	CP	Fbxo36	0.01
chr1	84839412	84839412	Nkx2-5	-0.134313	0.394417	CP	Fbxo36	0.01
chr1	85793410	85793410	E2f4	0.0635645	0.667395	ESC	Cab39	0.01
chr1	85793424	85793424	Nrf1	0.0635645	0.650912	ESC	Cab39	0.01
chr1	85793436	85793436	Max	0.0635645	0.67044	ESC	Cab39	0.01
chr1	85793453	85793453	Tfap2c	0.0635645	0.519409	ESC	Cab39	0.01
chr1	85793652	85793652	Egr1	-0.0392202	0.528656	MES	Cab39	0.01
chr1	85793684	85793684	Tcf3	-0.0392202	0.514789	MES	Cab39	0.01
chr1	85793699	85793699	Tgif1	-0.0392202	0.484524	MES	Cab39	0.01
chr1	85793410	85793410	E2f4	-0.0557538	0.509699	CP	Cab39	0.01
chr1	85793434	85793434	Tcf3	-0.0557538	0.51625	CP	Cab39	0.01
chr1	85894498	85894498	Tcf3	1.6601	0.303725	ESC	Itm2c	0.01
chr1	85894522	85894522	E2f1	1.6601	0.419426	ESC	Itm2c	0.01
chr1	85894536	85894536	Sp1	1.6601	0.403186	ESC	Itm2c	0.01
chr1	85894498	85894498	Tcf3	1.00575	0.330902	MES	Itm2c	0.01
chr1	85894506	85894506	Msx2	1.00575	0.38124	MES	Itm2c	0.01
chr1	85894511	85894511	Msx2	1.00575	0.315243	MES	Itm2c	0.01
chr1	85894522	85894522	E2f1	1.00575	0.455396	MES	Itm2c	0.01
chr1	85894536	85894536	Sp1	1.00575	0.438168	MES	Itm2c	0.01
chr1	85895559	85895559	Elf2	1.13726	0.403063	CP	Itm2c	0.01
chr1	85895566	85895566	Meis2	1.13726	0.381365	CP	Itm2c	0.01
chr1	85895576	85895576	Sox11	1.13726	0.307318	CP	Itm2c	0.01
chr1	85895586	85895586	Nkx2-5	1.13726	0.281106	CP	Itm2c	0.01
chr1	86064617	86064617	Tfap2c	-0.198666	0.52327	ESC	Psmd1	0.01
chr1	86064626	86064626	Sp1	-0.198666	0.429741	ESC	Psmd1	0.01
chr1	86064666	86064666	Zfp281	-0.572608	0.56423	ESC	Psmd1	0.01
chr1	86064694	86064694	Rara	-0.373942	0.386597	ESC	Psmd1	0.01
chr1	86064702	86064702	Tcf3	-0.373942	0.416361	ESC	Psmd1	0.01
chr1	86064868	86064868	Fos	-0.329941	0.583939	MES	Psmd1	0.01
chr1	86064888	86064888	Tcf3	-0.329941	0.535434	MES	Psmd1	0.01
chr1	86064868	86064868	Junb	-2.26714	0.437615	CP	Psmd1	0.01
chr1	86064888	86064888	Tcf3	-2.26714	0.38789	CP	Psmd1	0.01
chr1	86154720	86154720	Mycn	0.888028	0.544593	ESC	Armc9	0.01
chr1	86154758	86154758	Srebf2	0.888028	0.635628	ESC	Armc9	0.01
chr1	86154682	86154682	Max	-0.461759	0.373865	MES	Armc9	0.01
chr1	86154704	86154704	E2f6	-0.461759	0.435594	MES	Armc9	0.01
chr1	86154711	86154711	Msx2	-0.461759	0.450827	MES	Armc9	0.01
chr1	86154720	86154720	Mycn	-0.461759	0.392471	MES	Armc9	0.01
chr1	86154686	86154686	Meis2	-1.64309	0.272195	CP	Armc9	0.01
chr1	86154704	86154704	E2f6	-1.64309	0.375226	CP	Armc9	0.01
chr1	86154720	86154720	Mycn	-1.64309	0.371406	CP	Armc9	0.01
chr1	86303544	86303544	Max	-2.06231	0.307535	ESC	B3gnt7	0.01
chr1	86303552	86303552	Pou5f1	-2.7634	0.313942	ESC	B3gnt7	0.09
chr1	86303564	86303564	Rara	-2.7634	0.429891	ESC	B3gnt7	0.09
chr1	86303574	86303574	Zfp281	-2.7634	0.349858	ESC	B3gnt7	0.09
chr1	86303588	86303588	Etv5	-2.7634	0.324652	ESC	B3gnt7	0.09
chr1	86303598	86303598	Tcf3	-0.70109	0.311884	ESC	B3gnt7	0.1
chr1	86303375	86303375	Pou5f1	-0.824853	0.370139	MES	B3gnt7	0.01
chr1	86303392	86303392	Tcf3	-0.824853	0.329401	MES	B3gnt7	0.01
chr1	86303403	86303403	Egr1	-0.824853	0.261127	MES	B3gnt7	0.01
chr1	86303416	86303416	Sp1	-0.824853	0.283393	MES	B3gnt7	0.01
chr1	86294755	86294755	Meis1	-1.78011	0.168341	CP	B3gnt7	0.01
chr1	86294772	86294772	Egr1	-1.78011	0.176546	CP	B3gnt7	0.01
chr1	86294801	86294801	Usf2	-1.78011	0.22222	CP	B3gnt7	0.01
chr1	86308410	86308410	Tcf3	-1.77653	0.147018	CP	B3gnt7	0.01
chr1	86308444	86308444	Zfp740	-1.77653	0.13547	CP	B3gnt7	0.01
chr1	86308458	86308458	Tead1	-1.77653	0.141659	CP	B3gnt7	0.01
chr1	86359076	86359076	Zic2	-0.120605	0.399941	ESC	C130036L24Rik	0.01
chr1	86359106	86359106	E2f4	-0.120605	0.449141	ESC	C130036L24Rik	0.01
chr1	86359120	86359120	Zfp281	-0.120605	0.453453	ESC	C130036L24Rik	0.01
chr1	86359066	86359066	Msx2	0.116118	0.586763	MES	C130036L24Rik	0.01
chr1	86359076	86359076	Zic2	0.116118	0.598993	MES	C130036L24Rik	0.01
chr1	86359106	86359106	E2f4	0.116118	0.649062	MES	C130036L24Rik	0.01
chr1	86359070	86359070	Zfp740	-0.489355	0.318858	CP	C130036L24Rik	0.01
chr1	86359077	86359077	Meis2	-0.489355	0.450616	CP	C130036L24Rik	0.01
chr1	86359106	86359106	E2f4	-0.489355	0.486896	CP	C130036L24Rik	0.01
chr1	86524876	86524876	Tfap2c	-0.0552229	0.466273	ESC	Ptma	0.04
chr1	86524885	86524885	Zfp281	-0.0552229	0.44094	ESC	Ptma	0.04
chr1	86524896	86524896	Gbx2	-0.0552229	0.436926	ESC	Ptma	0.04
chr1	86524906	86524906	Yy1	-0.0552229	0.428409	ESC	Ptma	0.04
chr1	86509726	86509726	Sox11	-0.450478	0.422107	MES	Ptma	0.01
chr1	86525678	86525678	Srebf1	-0.176647	0.418471	CP	Ptma	0.01
chr1	86525703	86525703	Meis2	-0.176647	0.504926	CP	Ptma	0.01
chr1	86525710	86525710	Nkx2-5	-0.176647	0.490758	CP	Ptma	0.01
chr1	86527850	86527850	Smad3	-0.717952	0.223918	CP	Ptma	0.01
chr1	86527872	86527872	Sox11	-0.717952	0.398931	CP	Ptma	0.01
chr1	86527899	86527899	Meis2	-0.717952	0.274777	CP	Ptma	0.01
chr1	86587130	86587130	Tgif1	-0.125099	0.50433	ESC	Cops7b	0.01
chr1	86587159	86587159	Yy1	-0.125099	0.503366	ESC	Cops7b	0.01
chr1	86587174	86587174	Tcf3	-0.125099	0.429377	ESC	Cops7b	0.01
chr1	86587130	86587130	Tgif1	-0.114214	0.503471	MES	Cops7b	0.01
chr1	86587159	86587159	Yy1	-0.114214	0.510939	MES	Cops7b	0.01
chr1	86587174	86587174	Tcf3	-0.114214	0.453786	MES	Cops7b	0.01
chr1	86587050	86587050	E2f6	-0.596483	0.377678	CP	Cops7b	0.01
chr1	86587058	86587058	Irx3	-0.596483	0.395791	CP	Cops7b	0.01
chr1	86587076	86587076	Nkx2-5	-0.596483	0.469509	CP	Cops7b	0.01
chr1	86587095	86587095	Ets2	-0.596483	0.47231	CP	Cops7b	0.01
chr1	86703650	86703650	Tgif1	0.683081	0.403197	ESC	Dis3l2	0.01
chr1	86703662	86703662	E2f1	0.683081	0.418835	ESC	Dis3l2	0.01
chr1	86703672	86703672	Max	0.683081	0.428434	ESC	Dis3l2	0.01
chr1	86703695	86703695	Zfp281	0.683081	0.456797	ESC	Dis3l2	0.01
chr1	86703890	86703890	Sp1	0.456034	0.471028	MES	Dis3l2	0.01
chr1	86703904	86703904	Egr1	0.456034	0.472024	MES	Dis3l2	0.01
chr1	86703926	86703926	Msx2	0.456034	0.462661	MES	Dis3l2	0.01
chr1	86703904	86703904	Egr1	-0.864323	0.323109	CP	Dis3l2	0.01
chr1	86703926	86703926	Hmbox1	-0.864323	0.325829	CP	Dis3l2	0.01
chr1	87206490	87206490	Pou5f1	0.264256	0.0452804	ESC	Chrng	0.01
chr1	87206504	87206504	Tfcp2l1	0.264256	0.0503842	ESC	Chrng	0.01
chr1	87206526	87206526	Tcf3	0.264256	0.0802159	ESC	Chrng	0.01
chr1	87206538	87206538	Sox12	0.264256	0.072957	ESC	Chrng	0.01
chr1	87205619	87205619	Yy1	1.68277	0.110139	MES	Chrng	0.01
chr1	87205625	87205625	Otx2	1.68277	0.159899	MES	Chrng	0.01
chr1	87205640	87205640	Hbp1	1.68277	0.144933	MES	Chrng	0.01
chr1	87205648	87205648	Msx2	1.68277	0.11089	MES	Chrng	0.01
chr1	87205658	87205658	Tcf12	1.68277	0.165428	MES	Chrng	0.01
chr1	87205640	87205640	Hbp1	6.06137	0.247776	CP	Chrng	0.01
chr1	87205658	87205658	Tcf12	6.06137	0.284584	CP	Chrng	0.01
chr1	87205682	87205682	Tcf3	6.06137	0.300669	CP	Chrng	0.01
chr1	87213834	87213834	Tgif1	-1.03657	0.44356	ESC	Eif4e2	0.01
chr1	87213853	87213853	Etv4	-1.03657	0.451089	ESC	Eif4e2	0.01
chr1	87213868	87213868	Klf4	-1.03657	0.416039	ESC	Eif4e2	0.01
chr1	87213879	87213879	Tfap2c	-1.03657	0.47253	ESC	Eif4e2	0.01
chr1	87213823	87213823	Msx2	-0.68095	0.425467	MES	Eif4e2	0.01
chr1	87213834	87213834	Tgif1	-0.68095	0.426155	MES	Eif4e2	0.01
chr1	87213857	87213857	Msx2	-0.68095	0.406739	MES	Eif4e2	0.01
chr1	87213868	87213868	Sp1	-0.68095	0.378055	MES	Eif4e2	0.01
chr1	87213919	87213919	Irx2	0.46882	0.328732	CP	Eif4e2	0.01
chr1	87213944	87213944	Egr1	0.46882	0.295705	CP	Eif4e2	0.01
chr1	87213958	87213958	Erf	0.46882	0.262872	CP	Eif4e2	0.01
chr1	87246386	87246386	Rara	-2.06816	0.24977	ESC	Efhd1	0.01
chr1	87246394	87246394	E2f4	-2.06816	0.235497	ESC	Efhd1	0.01
chr1	87246417	87246417	Tgif1	-2.06816	0.279908	ESC	Efhd1	0.01
chr1	87246426	87246426	Esrrb	-2.06816	0.275228	ESC	Efhd1	0.01
chr1	87246394	87246394	E2f4	-0.00626359	0.115318	MES	Efhd1	0.01
chr1	87246417	87246417	Tgif1	-0.00626359	0.143567	MES	Efhd1	0.01
chr1	87246426	87246426	Tcf3	-0.00626359	0.134287	MES	Efhd1	0.01
chr1	87246358	87246358	Tcf12	1.02477	0.0976682	CP	Efhd1	0.01
chr1	87246371	87246371	Ctcf	1.02477	0.107091	CP	Efhd1	0.01
chr1	87246394	87246394	E2f4	1.02477	0.094034	CP	Efhd1	0.01
chr1	87326877	87326877	Klf5	-0.277872	0.47565	ESC	Gigyf2	0.01
chr1	87326894	87326894	Sp1	-0.277872	0.435775	ESC	Gigyf2	0.01
chr1	87326924	87326924	Tgif1	-0.277872	0.550441	ESC	Gigyf2	0.01
chr1	87327133	87327133	Yy1	-0.096043	0.412806	MES	Gigyf2	0.01
chr1	87327150	87327150	Sp1	-0.096043	0.462184	MES	Gigyf2	0.01
chr1	87327161	87327161	Egr1	-0.096043	0.458241	MES	Gigyf2	0.01
chr1	87327174	87327174	Tcf3	-0.096043	0.497308	MES	Gigyf2	0.01
chr1	87327225	87327225	Meis2	-0.181896	0.454596	CP	Gigyf2	0.01
chr1	87327234	87327234	Nkx2-5	-0.181896	0.38567	CP	Gigyf2	0.01
chr1	87327274	87327274	Egr1	-0.181896	0.368813	CP	Gigyf2	0.01
chr1	87637596	87637596	Zbtb12	-10.3536	0.106681	ESC	Inpp5d	0.01
chr1	87637608	87637608	Junb	-10.3536	0.123793	ESC	Inpp5d	0.01
chr1	87637622	87637622	Pou5f1	-10.3536	0.111441	ESC	Inpp5d	0.01
chr1	87637636	87637636	Zfp281	-10.3536	0.0920306	ESC	Inpp5d	0.01
chr1	87637645	87637645	Tgif1	-10.3536	0.0897063	ESC	Inpp5d	0.01
chr1	87637596	87637596	Zbtb12	2.25092	0.260833	MES	Inpp5d	0.01
chr1	87637608	87637608	Fos	2.25092	0.293039	MES	Inpp5d	0.01
chr1	87637622	87637622	Pou5f1	2.25092	0.269199	MES	Inpp5d	0.01
chr1	87637645	87637645	Tgif1	2.25092	0.274186	MES	Inpp5d	0.01
chr1	87637678	87637678	Tcf3	-2.43	0.237746	CP	Inpp5d	0.01
chr1	87637698	87637698	Smad3	-2.43	0.210329	CP	Inpp5d	0.01
chr1	87637712	87637712	Meis1	-2.43	0.190301	CP	Inpp5d	0.01
chr1	87756008	87756008	Etv5	-0.867482	0.544497	ESC	Atg16l1	0.01
chr1	87756031	87756031	Etv4	-0.867482	0.425668	ESC	Atg16l1	0.01
chr1	87756044	87756044	Gabpa	-0.867482	0.383716	ESC	Atg16l1	0.01
chr1	87756078	87756078	Pou5f1	-0.441734	0.367623	MES	Atg16l1	0.01
chr1	87756086	87756086	Tcf3	-0.441734	0.393246	MES	Atg16l1	0.01
chr1	87756094	87756094	Msx2	-0.441734	0.422221	MES	Atg16l1	0.01
chr1	87756384	87756384	Egr1	1.40792	0.34122	CP	Atg16l1	0.01
chr1	87756392	87756392	Meis2	1.40792	0.341006	CP	Atg16l1	0.01
chr1	87756412	87756412	Tcf3	1.40792	0.257528	CP	Atg16l1	0.01
chr1	87853234	87853234	Tfap2c	0.432071	0.295808	ESC	Dgkd	0.01
chr1	87853247	87853247	Yy1	0.432071	0.286913	ESC	Dgkd	0.01
chr1	87853258	87853258	Sp1	0.432071	0.299248	ESC	Dgkd	0.01
chr1	87853276	87853276	Zic3	0.432071	0.38763	ESC	Dgkd	0.01
chr1	87853247	87853247	Yy1	-0.106547	0.379777	MES	Dgkd	0.01
chr1	87853258	87853258	Sp1	-0.106547	0.428335	MES	Dgkd	0.01
chr1	87853276	87853276	Zic3	-0.106547	0.552418	MES	Dgkd	0.01
chr1	87853178	87853178	Sp3	0.656107	0.264752	CP	Dgkd	0.01
chr1	87853190	87853190	Smad3	0.656107	0.272587	CP	Dgkd	0.01
chr1	87853215	87853215	Egr1	0.656107	0.228086	CP	Dgkd	0.01
chr1	88750820	88750820	Pou5f1	-5.9067	0.102431	ESC	2410088K16Rik	0.01
chr1	88750830	88750830	Yy1	-5.9067	0.102456	ESC	2410088K16Rik	0.01
chr1	88750838	88750838	Rara	-5.9067	0.119175	ESC	2410088K16Rik	0.01
chr1	88750856	88750856	Elf3	-5.9067	0.110862	ESC	2410088K16Rik	0.01
chr1	88750868	88750868	Tgif1	-5.9067	0.119647	ESC	2410088K16Rik	0.01
chr1	89070736	89070736	Pou5f1	0.220231	0.214739	ESC	Sh3bp4	0.01
chr1	89070746	89070746	Tcf3	0.220231	0.218947	ESC	Sh3bp4	0.01
chr1	89070761	89070761	Gli2	0.220231	0.236607	ESC	Sh3bp4	0.01
chr1	89070779	89070779	Klf5	0.220231	0.207402	ESC	Sh3bp4	0.01
chr1	89070558	89070558	Tgif1	-0.31024	0.336245	MES	Sh3bp4	0.01
chr1	89070581	89070581	Egr1	-0.31024	0.306459	MES	Sh3bp4	0.01
chr1	89070587	89070587	Yy1	-0.31024	0.333646	MES	Sh3bp4	0.01
chr1	89070596	89070596	Tcf3	-0.31024	0.411522	MES	Sh3bp4	0.01
chr1	89070556	89070556	Irx2	0.889367	0.232394	CP	Sh3bp4	0.01
chr1	89070581	89070581	Egr1	0.889367	0.203814	CP	Sh3bp4	0.01
chr1	89070587	89070587	Meis2	0.889367	0.239163	CP	Sh3bp4	0.01
chr1	89070596	89070596	Tcf3	0.889367	0.319265	CP	Sh3bp4	0.01
chr1	89454774	89454774	Sp1	0.533691	0.510614	ESC	Agap1	0.01
chr1	89454784	89454784	Mycn	0.533691	0.540172	ESC	Agap1	0.01
chr1	89454810	89454810	Klf5	0.533691	0.339541	ESC	Agap1	0.01
chr1	89454784	89454784	Mycn	-0.19726	0.662262	MES	Agap1	0.01
chr1	89454812	89454812	Egr1	-0.19726	0.59864	MES	Agap1	0.01
chr1	89454770	89454770	Egr1	0.68141	0.575644	CP	Agap1	0.01
chr1	89454784	89454784	Mycn	0.68141	0.661159	CP	Agap1	0.01
chr1	90202726	90202726	Esrrb	2.36324	0.37763	ESC	Cxcr7	0.01
chr1	90202738	90202738	Zfp281	2.36324	0.351218	ESC	Cxcr7	0.01
chr1	90202758	90202758	Zfp740	2.36324	0.343171	ESC	Cxcr7	0.01
chr1	90202772	90202772	Pou5f1	2.36324	0.325854	ESC	Cxcr7	0.01
chr1	90202366	90202366	Max	-1.23815	0.47123	MES	Cxcr7	0.01
chr1	90202379	90202379	Nrf1	-1.23815	0.494593	MES	Cxcr7	0.01
chr1	90202403	90202403	Egr1	-1.23815	0.454356	MES	Cxcr7	0.01
chr1	90202242	90202242	Smad3	-1.66057	0.221755	CP	Cxcr7	0.01
chr1	90202260	90202260	Meis2	-1.66057	0.264268	CP	Cxcr7	0.01
chr1	90202276	90202276	Tcf3	-1.66057	0.2616	CP	Cxcr7	0.01
chr1	90603299	90603299	Gabpa	0.487207	0.295827	ESC	Cops8	0.01
chr1	90603319	90603319	Junb	0.487207	0.33973	ESC	Cops8	0.01
chr1	90603330	90603330	Gbx2	0.487207	0.386841	ESC	Cops8	0.01
chr1	90603344	90603344	Tfap2c	0.487207	0.429424	ESC	Cops8	0.01
chr1	90603403	90603403	Msx2	-0.31528	0.54686	MES	Cops8	0.01
chr1	90603424	90603424	Erf	-0.31528	0.423346	MES	Cops8	0.01
chr1	90603443	90603443	Yy1	-0.31528	0.457231	MES	Cops8	0.01
chr1	90603489	90603489	Egr1	-0.0977225	0.588184	MES	Cops8	0.01
chr1	90603524	90603524	Tcf3	-0.0977225	0.548596	MES	Cops8	0.01
chr1	90603299	90603299	Elf2	-0.131437	0.347268	CP	Cops8	0.01
chr1	90603319	90603319	Junb	-0.131437	0.395882	CP	Cops8	0.01
chr1	90603347	90603347	Egr1	-0.131437	0.445869	CP	Cops8	0.01
chr1	90914996	90914996	Tgif1	0.00563107	0.126636	ESC	Mlph	0.01
chr1	90915016	90915016	Max	0.00563107	0.126744	ESC	Mlph	0.01
chr1	90915036	90915036	Sp1	0.00563107	0.221316	ESC	Mlph	0.01
chr1	90900489	90900489	T	-0.136577	0.0466965	MES	Mlph	0.94
chr1	90900507	90900507	Pou5f1	-0.136577	0.0508646	MES	Mlph	0.76
chr1	90900518	90900518	Hbp1	-0.136577	0.0413872	MES	Mlph	0.69
chr1	90900532	90900532	Srf	-0.136577	0.0323489	MES	Mlph	0.41
chr1	90917782	90917782	Meis2	7.79555	0.148386	CP	Mlph	0.01
chr1	90917816	90917816	Erf	7.79555	0.0999615	CP	Mlph	0.01
chr1	90917828	90917828	Meis1	7.79555	0.0886523	CP	Mlph	0.01
chr1	91052923	91052923	Zfp281	0.637527	0.386486	ESC	Lrrfip1	0.01
chr1	91052936	91052936	Klf4	0.637527	0.377649	ESC	Lrrfip1	0.01
chr1	91052947	91052947	Klf5	0.637527	0.39182	ESC	Lrrfip1	0.01
chr1	91052956	91052956	Tgif1	0.637527	0.397238	ESC	Lrrfip1	0.01
chr1	91052906	91052906	E2f1	0.454064	0.634667	MES	Lrrfip1	0.01
chr1	91052914	91052914	Fos	0.454064	0.623348	MES	Lrrfip1	0.01
chr1	91052936	91052936	Sp1	0.454064	0.623551	MES	Lrrfip1	0.01
chr1	91052948	91052948	Sp1	0.454064	0.62781	MES	Lrrfip1	0.01
chr1	91052906	91052906	E2f1	2.15868	0.416228	CP	Lrrfip1	0.01
chr1	91052914	91052914	Fos	2.15868	0.408042	CP	Lrrfip1	0.01
chr1	91052938	91052938	Tcf3	2.15868	0.404994	CP	Lrrfip1	0.01
chr1	91145155	91145155	Pou5f1	-6.77466	0.0231867	ESC	Rbm44	0.01
chr1	91145179	91145179	Etv4	-6.77466	0.0289339	ESC	Rbm44	0.01
chr1	91145193	91145193	Tgif1	-6.77466	0.0279379	ESC	Rbm44	0.01
chr1	91145204	91145204	Klf4	-6.77466	0.0267664	ESC	Rbm44	0.01
chr1	91137534	91137534	Yy1	0.482644	0.0507996	MES	Rbm44	0.01
chr1	91137541	91137541	Tgif1	0.482644	0.0579666	MES	Rbm44	0.01
chr1	91137551	91137551	Msx2	0.482644	0.0526697	MES	Rbm44	0.01
chr1	91137559	91137559	Msx2	0.482644	0.048381	MES	Rbm44	0.01
chr1	91137568	91137568	Tcf3	0.482644	0.0538257	MES	Rbm44	0.01
chr1	91137578	91137578	Arid3a	0.482644	0.055142	MES	Rbm44	0.01
chr1	91179940	91179940	Tcf3	-0.173099	0.0905112	ESC	Ramp1	0.01
chr1	91179958	91179958	E2f1	-0.173099	0.0907208	ESC	Ramp1	0.01
chr1	91179968	91179968	Tgif1	-0.173099	0.0844348	ESC	Ramp1	0.01
chr1	91179978	91179978	Klf16	-0.173099	0.0895939	ESC	Ramp1	0.01
chr1	91179920	91179920	Egr1	3.78631	0.094872	MES	Ramp1	0.01
chr1	91179940	91179940	Tcf3	3.78631	0.115808	MES	Ramp1	0.01
chr1	91179958	91179958	E2f1	3.78631	0.117601	MES	Ramp1	0.01
chr1	91179968	91179968	Tgif1	3.78631	0.110557	MES	Ramp1	0.01
chr1	91179630	91179630	Meis2	10.5147	0.0817083	CP	Ramp1	0.01
chr1	91179636	91179636	Nkx2-5	10.5147	0.0910385	CP	Ramp1	0.01
chr1	91179644	91179644	Meis1	10.5147	0.0944522	CP	Ramp1	0.01
chr1	91179652	91179652	Nkx2-5	10.5147	0.0946304	CP	Ramp1	0.01
chr1	91179672	91179672	Sox11	10.5147	0.0918086	CP	Ramp1	0.01
chr1	91250312	91250312	Sp1	0.0433069	0.403021	ESC	Ube2f	0.01
chr1	91250322	91250322	Gabpa	0.0433069	0.349367	ESC	Ube2f	0.01
chr1	91250335	91250335	Tfap2c	0.0433069	0.422874	ESC	Ube2f	0.01
chr1	91250353	91250353	Pou5f1	0.0433069	0.39797	ESC	Ube2f	0.01
chr1	91250436	91250436	Tcf3	-0.538935	0.322796	MES	Ube2f	0.01
chr1	91250452	91250452	Egr1	-0.538935	0.35653	MES	Ube2f	0.01
chr1	91250478	91250478	Tgif1	-0.538935	0.269803	MES	Ube2f	0.01
chr1	91250313	91250313	Egr1	-0.207817	0.335729	CP	Ube2f	0.01
chr1	91250323	91250323	Irx2	-0.207817	0.286287	CP	Ube2f	0.01
chr1	91250355	91250355	Meis1	-0.207817	0.305112	CP	Ube2f	0.01
chr1	91298255	91298255	Zfp281	-0.396923	0.319644	ESC	Scly	0.01
chr1	91298281	91298281	Pou5f1	-0.396923	0.374815	ESC	Scly	0.01
chr1	91298298	91298298	E2f4	-0.396923	0.398067	ESC	Scly	0.01
chr1	91298224	91298224	Tcf3	0.621292	0.361129	MES	Scly	0.01
chr1	91298234	91298234	Sox11	0.621292	0.299092	MES	Scly	0.01
chr1	91298255	91298255	Egr1	0.621292	0.295557	MES	Scly	0.01
chr1	91298224	91298224	Tcf3	0.705426	0.230139	CP	Scly	0.01
chr1	91298234	91298234	Sox11	0.705426	0.184623	CP	Scly	0.01
chr1	91298255	91298255	Egr1	0.705426	0.18611	CP	Scly	0.01
chr1	91350956	91350956	Esrrb	-0.562437	0.0432788	ESC	Klhl30	0.96
chr1	91350966	91350966	Sp1	-0.562437	0.0472509	ESC	Klhl30	0.96
chr1	91350981	91350981	Yy1	-0.562437	0.0554117	ESC	Klhl30	0.96
chr1	91351001	91351001	Zfp281	-0.562437	0.0636672	ESC	Klhl30	0.96
chr1	91350504	91350504	Tcf3	7.03375	0.0853323	MES	Klhl30	0.09
chr1	91350520	91350520	Gata4	7.03375	0.0879667	MES	Klhl30	0.09
chr1	91351284	91351284	Arid3a	5.4327	0.105963	CP	Klhl30	0.01
chr1	91351302	91351302	Sox11	5.4327	0.129069	CP	Klhl30	0.01
chr1	91351320	91351320	Meis1	5.4327	0.132166	CP	Klhl30	0.01
chr1	91351330	91351330	Nkx2-5	5.4327	0.123362	CP	Klhl30	0.01
chr1	91366404	91366404	E2f1	-0.188094	0.376165	ESC	Fam132b	0.01
chr1	91366413	91366413	Zfp281	-0.188094	0.448717	ESC	Fam132b	0.01
chr1	91366442	91366442	Tcf3	-0.188094	0.21555	ESC	Fam132b	0.01
chr1	91366442	91366442	Tcf3	-0.264856	0.234359	MES	Fam132b	0.01
chr1	91366469	91366469	Egr1	-0.264856	0.261008	MES	Fam132b	0.01
chr1	91366480	91366480	Zic3	-0.264856	0.214845	MES	Fam132b	0.01
chr1	91366376	91366376	Egr1	0.414	0.416315	CP	Fam132b	0.01
chr1	91366392	91366392	Egr1	0.414	0.223786	CP	Fam132b	0.01
chr1	91366404	91366404	E2f1	0.414	0.24851	CP	Fam132b	0.01
chr1	91366418	91366418	Meis1	0.414	0.30772	CP	Fam132b	0.01
chr1	91494559	91494559	Tfap2c	-0.366928	0.501589	ESC	Traf3ip1	0.01
chr1	91494571	91494571	Klf4	-0.366928	0.473745	ESC	Traf3ip1	0.01
chr1	91494588	91494588	Gbx2	-0.366928	0.629653	ESC	Traf3ip1	0.01
chr1	91494596	91494596	Nr5a2	-0.366928	0.658768	ESC	Traf3ip1	0.01
chr1	91494850	91494850	Sox11	-1.06401	0.183006	MES	Traf3ip1	0.01
chr1	91494861	91494861	Msx2	-1.06401	0.189777	MES	Traf3ip1	0.01
chr1	91494868	91494868	Tcf3	-1.06401	0.186265	MES	Traf3ip1	0.01
chr1	91494876	91494876	Tgif1	-1.06401	0.18306	MES	Traf3ip1	0.01
chr1	91494896	91494896	Egr1	-1.06401	0.235626	MES	Traf3ip1	0.01
chr1	91494730	91494730	E2f1	-0.00635401	0.150344	CP	Traf3ip1	0.01
chr1	91494742	91494742	E2f1	-0.00635401	0.153131	CP	Traf3ip1	0.01
chr1	91494758	91494758	E2f1	-0.00635401	0.170708	CP	Traf3ip1	0.01
chr1	91494768	91494768	Meis1	-0.00635401	0.0855224	CP	Traf3ip1	0.01
chr1	91539950	91539950	Tcf3	-0.59539	0.165289	ESC	Asb1	0.01
chr1	91539966	91539966	Gli2	-0.59539	0.159883	ESC	Asb1	0.01
chr1	91539981	91539981	Tgif1	-0.59539	0.148398	ESC	Asb1	0.01
chr1	91539988	91539988	Pou5f1	-0.59539	0.16315	ESC	Asb1	0.01
chr1	91539950	91539950	Tcf3	1.62924	0.224548	MES	Asb1	0.01
chr1	91539960	91539960	Yy1	1.62924	0.205984	MES	Asb1	0.01
chr1	91539967	91539967	Pou5f1	1.62924	0.218636	MES	Asb1	0.01
chr1	91539981	91539981	Tgif1	1.62924	0.204897	MES	Asb1	0.01
chr1	91539988	91539988	Pou5f1	1.62924	0.224008	MES	Asb1	0.01
chr1	91540389	91540389	Meis1	1.21114	0.182436	CP	Asb1	0.01
chr1	91540402	91540402	Gata6	1.21114	0.197637	CP	Asb1	0.01
chr1	91540438	91540438	Egr1	1.21114	0.24502	CP	Asb1	0.01
chr1	91816877	91816877	Pou5f1	2.62661	0.133825	ESC	Twist2	0.01
chr1	91816884	91816884	Foxo4	2.62661	0.208698	ESC	Twist2	0.01
chr1	91816912	91816912	Tgif1	2.62661	0.147683	ESC	Twist2	0.01
chr1	91801053	91801053	Egr1	2.3277	0.2751	MES	Twist2	0.01
chr1	91801070	91801070	Tcf3	2.3277	0.265987	MES	Twist2	0.01
chr1	91801092	91801092	Pou5f1	2.3277	0.316965	MES	Twist2	0.01
chr1	91801390	91801390	Tcf3	-1.87078	0.132132	CP	Twist2	0.01
chr1	91801414	91801414	Egr1	-1.87078	0.146507	CP	Twist2	0.01
chr1	91801426	91801426	Meis2	-1.87078	0.143232	CP	Twist2	0.01
chr1	92831294	92831294	Max	2.42797	0.403551	ESC	Gpc1	0.01
chr1	92831305	92831305	Etv5	2.42797	0.422174	ESC	Gpc1	0.01
chr1	92831338	92831338	Zfp281	2.42797	0.297267	ESC	Gpc1	0.01
chr1	92831315	92831315	Msx2	-1.12848	0.47521	MES	Gpc1	0.01
chr1	92831330	92831330	Tcf3	-1.12848	0.530261	MES	Gpc1	0.01
chr1	92831342	92831342	Zfp740	-1.12848	0.480544	MES	Gpc1	0.01
chr1	92831360	92831360	Egr1	-1.12848	0.540142	MES	Gpc1	0.01
chr1	92831300	92831300	Meis2	0.774645	0.277786	CP	Gpc1	0.01
chr1	92831330	92831330	Tcf3	0.774645	0.267894	CP	Gpc1	0.01
chr1	92831342	92831342	Zfp740	0.774645	0.219999	CP	Gpc1	0.01
chr1	92907456	92907456	Sp1	0.125127	0.28177	ESC	Dusp28	0.01
chr1	92907466	92907466	Myc	0.125127	0.313056	ESC	Dusp28	0.01
chr1	92907474	92907474	Etv4	0.125127	0.264828	ESC	Dusp28	0.01
chr1	92907488	92907488	Klf4	0.125127	0.22979	ESC	Dusp28	0.01
chr1	92907496	92907496	Pou5f1	0.125127	0.241137	ESC	Dusp28	0.01
chr1	92907252	92907252	Sp1	0.249347	0.183225	MES	Dusp28	0.01
chr1	92907262	92907262	Tcf3	0.249347	0.256617	MES	Dusp28	0.01
chr1	92907274	92907274	Tcf3	0.249347	0.269255	MES	Dusp28	0.01
chr1	92907285	92907285	Mesp1	0.249347	0.270492	MES	Dusp28	0.01
chr1	92907295	92907295	Yy1	0.249347	0.263354	MES	Dusp28	0.01
chr1	92906868	92906868	Smad3	-0.124388	0.155251	CP	Dusp28	0.01
chr1	92906882	92906882	Meis2	-0.124388	0.186037	CP	Dusp28	0.01
chr1	92906916	92906916	Tcf3	-0.124388	0.223774	CP	Dusp28	0.01
chr1	92919326	92919326	Tcf3	1.31702	0.383766	ESC	Rnpepl1	0.01
chr1	92919344	92919344	Trp53	1.31702	0.2823	ESC	Rnpepl1	0.01
chr1	92919364	92919364	Tgif1	1.31702	0.253295	ESC	Rnpepl1	0.01
chr1	92919372	92919372	Zfp281	1.31702	0.218054	ESC	Rnpepl1	0.01
chr1	92911274	92911274	Tcf3	0.256377	0.227347	MES	Rnpepl1	0.01
chr1	92911285	92911285	Msx2	0.256377	0.245893	MES	Rnpepl1	0.01
chr1	92911306	92911306	Egr1	0.256377	0.275973	MES	Rnpepl1	0.01
chr1	92910539	92910539	Fos	0.945805	0.158222	CP	Rnpepl1	0.01
chr1	92910572	92910572	Nkx2-5	0.945805	0.149546	CP	Rnpepl1	0.01
chr1	92910578	92910578	Tcf3	0.945805	0.143316	CP	Rnpepl1	0.01
chr1	92934853	92934853	Yy1	1.10488	0.351084	ESC	Capn10	0.01
chr1	92934862	92934862	Tfap2c	1.10488	0.253243	ESC	Capn10	0.01
chr1	92934890	92934890	Tfcp2l1	1.10488	0.166259	ESC	Capn10	0.01
chr1	92934428	92934428	Sox11	-0.243241	0.328936	MES	Capn10	0.01
chr1	92934434	92934434	Msx2	-0.243241	0.349148	MES	Capn10	0.01
chr1	92934448	92934448	Zic2	-0.243241	0.325579	MES	Capn10	0.01
chr1	92934464	92934464	Tgif1	-0.243241	0.326441	MES	Capn10	0.01
chr1	92934525	92934525	Nkx2-5	-3.27889	0.140423	CP	Capn10	0.01
chr1	92934536	92934536	Tcf3	-3.27889	0.156432	CP	Capn10	0.01
chr1	92934560	92934560	Sox11	-3.27889	0.188991	CP	Capn10	0.01
chr1	93227640	93227640	Tcf3	-0.416519	0.324903	ESC	Sned1	0.01
chr1	93227650	93227650	Pou5f1	-0.416519	0.296677	ESC	Sned1	0.01
chr1	93236070	93236070	Egr1	0.293146	0.222078	MES	Sned1	0.01
chr1	93236106	93236106	Eomes	0.293146	0.182122	MES	Sned1	0.01
chr1	93235782	93235782	Egr1	0.234899	0.285367	CP	Sned1	0.01
chr1	93235790	93235790	Nkx2-5	0.234899	0.295697	CP	Sned1	0.01
chr1	93343598	93343598	Tcf3	-0.442661	0.3279	ESC	Ppp1r7	0.01
chr1	93343616	93343616	Yy1	-0.442661	0.310351	ESC	Ppp1r7	0.01
chr1	93343624	93343624	Tfap2c	-0.442661	0.459006	ESC	Ppp1r7	0.01
chr1	93343638	93343638	Etv4	-0.442661	0.490763	ESC	Ppp1r7	0.01
chr1	93343598	93343598	Tcf3	-0.350827	0.290116	MES	Ppp1r7	0.01
chr1	93343604	93343604	Msx2	-0.350827	0.377705	MES	Ppp1r7	0.01
chr1	93343616	93343616	Yy1	-0.350827	0.246478	MES	Ppp1r7	0.01
chr1	93343630	93343630	Tgif1	-0.350827	0.423249	MES	Ppp1r7	0.01
chr1	93343642	93343642	Pbx1	-0.350827	0.432751	MES	Ppp1r7	0.01
chr1	93342860	93342860	Meis2	-0.576592	0.326223	CP	Ppp1r7	0.01
chr1	93342875	93342875	Meis1	-0.576592	0.214037	CP	Ppp1r7	0.01
chr1	93342886	93342886	Tcf3	-0.576592	0.216251	CP	Ppp1r7	0.01
chr1	93342896	93342896	E2f4	-0.576592	0.333547	CP	Ppp1r7	0.01
chr1	93511698	93511698	Tfap2c	0.720732	0.262975	ESC	Farp2	0.01
chr1	93511712	93511712	Tead1	0.720732	0.26057	ESC	Farp2	0.01
chr1	93511722	93511722	Tcf3	0.720732	0.233661	ESC	Farp2	0.01
chr1	93511730	93511730	Zfp281	0.720732	0.228846	ESC	Farp2	0.01
chr1	93511744	93511744	Sox2	0.720732	0.21398	ESC	Farp2	0.01
chr1	93511674	93511674	Sp1	0.703746	0.359483	MES	Farp2	0.01
chr1	93511693	93511693	E2f6	0.703746	0.345312	MES	Farp2	0.01
chr1	93511712	93511712	Tead1	0.703746	0.330116	MES	Farp2	0.01
chr1	93511722	93511722	Tcf3	0.703746	0.297411	MES	Farp2	0.01
chr1	93511830	93511830	Egr1	0.0862603	0.278786	MES	Farp2	0.01
chr1	93511841	93511841	Pou5f1	0.0862603	0.282347	MES	Farp2	0.01
chr1	93511852	93511852	Tcf3	0.0862603	0.309167	MES	Farp2	0.01
chr1	93511866	93511866	Sp1	0.0862603	0.312078	MES	Farp2	0.01
chr1	93511676	93511676	Egr1	0.0977569	0.27675	CP	Farp2	0.01
chr1	93511693	93511693	E2f6	0.0977569	0.258957	CP	Farp2	0.01
chr1	93511712	93511712	Tead1	0.0977569	0.250702	CP	Farp2	0.01
chr1	93511722	93511722	Tcf3	0.0977569	0.227664	CP	Farp2	0.01
chr1	93685456	93685456	E2f4	-1.9709	0.2792	ESC	Bok	0.01
chr1	93685472	93685472	Tgif1	-1.9709	0.297079	ESC	Bok	0.01
chr1	93685480	93685480	Tfcp2l1	-1.9709	0.285585	ESC	Bok	0.01
chr1	93685831	93685831	Egr1	1.17619	0.318719	MES	Bok	0.03
chr1	93685840	93685840	Yy1	1.17619	0.379256	MES	Bok	0.03
chr1	93685849	93685849	E2f4	1.17619	0.351639	MES	Bok	0.03
chr1	93685858	93685858	Fos	1.17619	0.34971	MES	Bok	0.03
chr1	93685868	93685868	Sp3	1.17619	0.281231	MES	Bok	0.03
chr1	93685831	93685831	Egr1	-3.04411	0.125799	CP	Bok	0.01
chr1	93685840	93685840	Yy1	-3.04411	0.160038	CP	Bok	0.01
chr1	93685849	93685849	E2f4	-3.04411	0.146105	CP	Bok	0.01
chr1	93685858	93685858	Fos	-3.04411	0.146405	CP	Bok	0.01
chr1	93685868	93685868	Sp3	-3.04411	0.112642	CP	Bok	0.01
chr1	93754854	93754854	Sp1	0.830135	0.371444	ESC	Atg4b	0.01
chr1	93754864	93754864	Mycn	0.830135	0.355354	ESC	Atg4b	0.01
chr1	93754884	93754884	Max	0.830135	0.377647	ESC	Atg4b	0.01
chr1	93754900	93754900	Zfp281	0.830135	0.38275	ESC	Atg4b	0.01
chr1	93754844	93754844	Egr1	-0.173014	0.441785	MES	Atg4b	0.02
chr1	93754854	93754854	Sp1	-0.173014	0.469148	MES	Atg4b	0.02
chr1	93754864	93754864	Mycn	-0.173014	0.450555	MES	Atg4b	0.02
chr1	93754876	93754876	Msx2	-0.173014	0.479828	MES	Atg4b	0.02
chr1	93754884	93754884	Max	-0.173014	0.484052	MES	Atg4b	0.02
chr1	93754898	93754898	Smad3	-0.676088	0.37767	CP	Atg4b	0.01
chr1	93754930	93754930	Meis2	-0.676088	0.493416	CP	Atg4b	0.01
chr1	93754940	93754940	Egr1	-0.676088	0.409204	CP	Atg4b	0.01
chr1	93803664	93803664	E2f4	-0.249638	0.327503	ESC	Ing5	0.01
chr1	93803676	93803676	Tcf3	-0.249638	0.323996	ESC	Ing5	0.01
chr1	93803696	93803696	E2f1	-0.249638	0.347196	ESC	Ing5	0.01
chr1	93803708	93803708	Mycn	-0.249638	0.369607	ESC	Ing5	0.01
chr1	93803664	93803664	E2f4	-0.188787	0.429839	MES	Ing5	0.01
chr1	93803676	93803676	Tcf3	-0.721532	0.426447	MES	Ing5	0.01
chr1	93803696	93803696	E2f3	-0.721532	0.462512	MES	Ing5	0.01
chr1	93803708	93803708	Mycn	-0.721532	0.496873	MES	Ing5	0.01
chr1	93803722	93803722	Egr1	-0.532745	0.446952	MES	Ing5	0.01
chr1	93803654	93803654	Meis1	-0.358988	0.233217	CP	Ing5	0.01
chr1	93803664	93803664	E2f4	-0.358988	0.231278	CP	Ing5	0.01
chr1	93803676	93803676	Tcf3	-1.70748	0.226933	CP	Ing5	0.01
chr1	93803696	93803696	E2f1	-1.70748	0.250974	CP	Ing5	0.01
chr1	93803708	93803708	Mycn	-1.3485	0.276281	CP	Ing5	0.01
chr1	93803722	93803722	Egr1	-1.3485	0.236652	CP	Ing5	0.01
chr1	93825374	93825374	Pou5f1	0.93779	0.353576	ESC	D2hgdh	0.01
chr1	93825395	93825395	Tgif1	0.93779	0.32408	ESC	D2hgdh	0.01
chr1	93825414	93825414	Rara	0.93779	0.246921	ESC	D2hgdh	0.01
chr1	93825344	93825344	Msx2	-0.343689	0.633926	MES	D2hgdh	0.01
chr1	93825364	93825364	Tgif1	-0.343689	0.599842	MES	D2hgdh	0.01
chr1	93825374	93825374	Pou5f1	-0.343689	0.571651	MES	D2hgdh	0.01
chr1	93825172	93825172	Nkx2-5	0.554797	0.377284	CP	D2hgdh	0.01
chr1	93825208	93825208	Meis2	0.554797	0.487566	CP	D2hgdh	0.01
chr1	95313748	95313748	Yy1	1.56936	0.260695	ESC	Fam174a	0.01
chr1	95313764	95313764	Tfcp2l1	1.56936	0.185073	ESC	Fam174a	0.01
chr1	95313781	95313781	Tfap2c	1.56936	0.184739	ESC	Fam174a	0.01
chr1	95313792	95313792	Max	1.56936	0.234754	ESC	Fam174a	0.01
chr1	95313792	95313792	Max	0.632327	0.572094	MES	Fam174a	0.01
chr1	95313808	95313808	Max	0.632327	0.472922	MES	Fam174a	0.01
chr1	95313817	95313817	Yy1	0.632327	0.351495	MES	Fam174a	0.01
chr1	95313826	95313826	Sp1	0.632327	0.206861	MES	Fam174a	0.01
chr1	95313538	95313538	Tcf3	1.61201	0.363206	CP	Fam174a	0.01
chr1	95313580	95313580	Egr1	1.61201	0.366324	CP	Fam174a	0.01
chr1	97769756	97769756	Max	-0.425258	0.171584	ESC	Gin1	0.01
chr1	97769766	97769766	Etv5	-0.425258	0.179836	ESC	Gin1	0.01
chr1	97769787	97769787	Tgif1	-0.425258	0.179431	ESC	Gin1	0.01
chr1	97769798	97769798	Tcf3	-0.425258	0.18308	ESC	Gin1	0.01
chr1	97770103	97770103	Etv4	-1.33929	0.384192	ESC	Gin1	0.01
chr1	97770112	97770112	Gabpa	-1.33929	0.432609	ESC	Gin1	0.01
chr1	97770141	97770141	Klf4	-1.33929	0.260239	ESC	Gin1	0.01
chr1	97769756	97769756	Max	-0.302968	0.243625	MES	Gin1	0.01
chr1	97769768	97769768	Msx2	-0.302968	0.252457	MES	Gin1	0.01
chr1	97769787	97769787	Tgif1	-0.302968	0.248991	MES	Gin1	0.01
chr1	97769798	97769798	Tcf3	-0.302968	0.255052	MES	Gin1	0.01
chr1	97769987	97769987	Meis1	-1.31325	0.257205	CP	Gin1	0.01
chr1	97770032	97770032	Tcf3	-1.31325	0.256251	CP	Gin1	0.01
chr1	104768734	104768734	Tgif1	1.52395	0.0838541	ESC	Cdh20	0.01
chr1	104768748	104768748	Zfp281	1.52395	0.0754888	ESC	Cdh20	0.01
chr1	104768758	104768758	Sp1	1.52395	0.0844185	ESC	Cdh20	0.01
chr1	104768772	104768772	Pou5f1	1.52395	0.0588604	ESC	Cdh20	0.01
chr1	104769413	104769413	Pou5f1	-0.614038	0.241534	MES	Cdh20	0.01
chr1	104769444	104769444	Tcf3	-0.614038	0.304059	MES	Cdh20	0.01
chr1	104768522	104768522	Nkx2-5	1.50732	0.0892378	CP	Cdh20	0.01
chr1	104768540	104768540	E2f4	1.50732	0.0991613	CP	Cdh20	0.01
chr1	105663642	105663642	Tcf3	0.569251	0.232918	ESC	2310035C23Rik	0.01
chr1	105663656	105663656	Tgif1	0.569251	0.247192	ESC	2310035C23Rik	0.01
chr1	105663667	105663667	Zfp281	0.569251	0.284681	ESC	2310035C23Rik	0.01
chr1	105663678	105663678	Tfap2c	0.569251	0.390713	ESC	2310035C23Rik	0.01
chr1	105663802	105663802	Nr5a2	3.22326	0.28947	ESC	2310035C23Rik	0.01
chr1	105663816	105663816	Zfp740	3.22326	0.416957	ESC	2310035C23Rik	0.01
chr1	105663828	105663828	Sp1	3.22326	0.377214	ESC	2310035C23Rik	0.01
chr1	105663838	105663838	Sp1	3.22326	0.404754	ESC	2310035C23Rik	0.01
chr1	105663849	105663849	Yy1	3.22326	0.314522	ESC	2310035C23Rik	0.01
chr1	105663656	105663656	Tgif1	0.757378	0.15917	MES	2310035C23Rik	0.01
chr1	105663665	105663665	Egr1	0.757378	0.192361	MES	2310035C23Rik	0.01
chr1	105663672	105663672	Tcf3	0.757378	0.157002	MES	2310035C23Rik	0.01
chr1	105663700	105663700	Gata4	0.757378	0.284241	MES	2310035C23Rik	0.01
chr1	105664082	105664082	Erf	-0.708007	0.224343	CP	2310035C23Rik	0.01
chr1	105664094	105664094	Tead1	-0.708007	0.230604	CP	2310035C23Rik	0.01
chr1	105664110	105664110	Yy1	-0.708007	0.0972849	CP	2310035C23Rik	0.01
chr1	105664118	105664118	Meis2	-0.708007	0.0918638	CP	2310035C23Rik	0.01
chr1	105993961	105993961	Zfp281	-0.23768	0.267931	ESC	Zcchc2	0.01
chr1	105993970	105993970	Sp1	-0.23768	0.308674	ESC	Zcchc2	0.01
chr1	105993988	105993988	Yy1	-0.23768	0.452939	ESC	Zcchc2	0.01
chr1	105994004	105994004	Max	-0.23768	0.479552	ESC	Zcchc2	0.01
chr1	105990180	105990180	Tcf3	-0.181326	0.433731	MES	Zcchc2	0.01
chr1	105990200	105990200	Mycn	-0.181326	0.448661	MES	Zcchc2	0.01
chr1	105990217	105990217	Msx2	-0.181326	0.424896	MES	Zcchc2	0.01
chr1	105990223	105990223	Yy1	-0.181326	0.425408	MES	Zcchc2	0.01
chr1	105990128	105990128	Egr1	0.0350274	0.264205	CP	Zcchc2	0.01
chr1	105990142	105990142	Sp3	0.0350274	0.286094	CP	Zcchc2	0.01
chr1	105990170	105990170	Tcf3	0.0350274	0.319842	CP	Zcchc2	0.01
chr1	106171820	106171820	Yy1	1.05645	0.165411	ESC	Phlpp1	0.01
chr1	106171833	106171833	Tgif1	1.05645	0.177199	ESC	Phlpp1	0.01
chr1	106171842	106171842	Tead1	1.05645	0.155538	ESC	Phlpp1	0.01
chr1	106171859	106171859	Pou5f1	1.05645	0.139525	ESC	Phlpp1	0.01
chr1	106171820	106171820	Yy1	0.242434	0.491829	MES	Phlpp1	0.01
chr1	106171833	106171833	Tgif1	0.242434	0.544618	MES	Phlpp1	0.01
chr1	106171842	106171842	Tead1	0.242434	0.501625	MES	Phlpp1	0.01
chr1	106171851	106171851	Msx2	0.242434	0.40117	MES	Phlpp1	0.01
chr1	106171864	106171864	Otx2	0.242434	0.483949	MES	Phlpp1	0.01
chr1	106171820	106171820	Meis2	0.846042	0.326342	CP	Phlpp1	0.01
chr1	106171842	106171842	Tead1	0.846042	0.340288	CP	Phlpp1	0.01
chr1	106171860	106171860	Sox11	0.846042	0.314534	CP	Phlpp1	0.01
chr1	118311174	118311174	Mycn	-0.587802	0.574857	ESC	Mki67ip	0.01
chr1	118311210	118311210	Rara	-0.587802	0.606924	ESC	Mki67ip	0.01
chr1	118311220	118311220	Sp3	-0.587802	0.474768	ESC	Mki67ip	0.01
chr1	118311174	118311174	Mycn	-0.530039	0.614807	MES	Mki67ip	0.01
chr1	118311220	118311220	Sp3	-0.530039	0.55574	MES	Mki67ip	0.01
chr1	118321821	118321821	Erf	-0.581779	0.566785	MES	Mki67ip	0.01
chr1	118321840	118321840	Msx2	-0.581779	0.411821	MES	Mki67ip	0.01
chr1	118321851	118321851	Elf2	-0.581779	0.456448	MES	Mki67ip	0.01
chr1	118321866	118321866	Max	-0.581779	0.485705	MES	Mki67ip	0.01
chr1	118311174	118311174	Mycn	-0.465987	0.693397	CP	Mki67ip	0.01
chr1	118311220	118311220	Sp3	-1.23966	0.640456	CP	Mki67ip	0.01
chr1	118311262	118311262	Meis1	-0.773672	0.60244	CP	Mki67ip	0.01
[truncated: 138,862 more rows]

## Sheet: STable3
from	to
Batf3	Oprk1
Stat3	Oprk1
Dppa2	Oprk1
Zfp57	Oprk1
Smad7	Oprk1
Sfpi1	Oprk1
Trim24	Oprk1
Gadd45a	Oprk1
Parp1	St18
Aire	Adhfe1
Tbl1x	Adhfe1
Rest	3110035E14Rik
Nkx2-5	Cspp1
Dppa2	Prex2
Gli1	Gdap1
Suz12	Gdap1
Mycn	Gdap1
Rest	Gdap1
Suz12	Pi15
Gabpa	Pi15
Trp53	Tfap2d
Pou5f1	Tfap2d
Tbx3	Tfap2d
Zfp281	Tfap2b
Ncl	Tfap2b
Nr5a2	Tfap2b
Dnmt3l	Tfap2b
Aire	Tfap2b
Ascl1	Tfap2b
Trp53	Tfap2b
Esrrb	Tfap2b
Mycn	Tfap2b
Myc	Tfap2b
Sub1	Tfap2b
Gabpa	Tfap2b
Tfap4	Tfap2b
T	Tfap2b
Zscan10	Tfap2b
Pou5f1	Tfap2b
Smad7	Tfap2b
Smad4	Tfap2b
Pdlim1	Tfap2b
Id1	Tfap2b
Dnmt3b	Tfap2b
Srsf6	Tfap2b
Mybl2	Tfap2b
Tlk1	Tfap2b
Sall4	Tfap2b
Sox2	Tfap2b
Elf2	Tfap2b
Kdm4c	Tfap2b
Mycl1	Tfap2b
Klf4	Tfap2b
Mtf2	Tfap2b
Tbx3	Tfap2b
Whsc2	Tfap2b
Nanog	Tfap2b
Kdm3a	Tfap2b
Phc1	Tfap2b
Trim28	Tfap2b
Eed	Tfap2b
Ctbp2	Tfap2b
Ash2l	Tfap2b
Zfp42	Tfap2b
Sap30	Tfap2b
Ctnnb1	Tfap2b
Pml	Tfap2b
Fem1b	Tfap2b
Dppa5a	Tfap2b
Zic3	Tfap2b
Tbl1x	Tfap2b
Nr0b1	Tfap2b
Klf4	Paqr8
Zfp281	Gsta3
Aire	Gsta3
Tcf3	Gsta3
Suz12	Gsta3
Sox9	Gsta3
Nrip1	Gsta3
Pou5f1	Gsta3
Mycl1	Gsta3
Mtf2	Gsta3
Nanog	Gsta3
Pou5f1	Khdc1a
Sfpi1	Khdc1a
Sox2	Khdc1a
Zscan4c	Khdc1a
Kdm3a	B3gat2
Sox9	Col9a1
Fbxo15	Col9a1
Dmrt1	Khdrbs2
Trim28	Khdrbs2
Ctbp2	Khdrbs2
Sfpi1	Ptpn18
Zfp281	Prss39
Nr6a1	Prss39
Gata4	Hs6st1
Mef2a	Hs6st1
Fbxo15	Cox5b
Dppa3	Cox5b
Trp53	Cnga3
Mycn	Cnga3
Dppa2	Il1r2
Nr6a1	Il1r2
Trim24	Il1r2
Sall1	Il1r2
Suz12	Il1rl1
Parp1	Il18rap
Dnmt3l	Il18rap
Hells	Il18rap
Elf2	Il18rap
Zic3	Il18rap
Txlng	Il18rap
Zscan10	Pou3f3
Zfp57	Pou3f3
Phc1	Pou3f3
Nr0b1	Pou3f3
Ncl	1500015O10Rik
Gata4	1500015O10Rik
Dppa2	1500015O10Rik
Nr6a1	1500015O10Rik
Nanog	1500015O10Rik
Nkx2-5	Tpp2
Srf	Tpp2
Foxa1	Wdr75
Nkx2-5	Wdr75
Dmrt1	Wdr75
Ncl	Tmeff2
Pou5f1	Stat4
Kdm4c	Ccdc150
Zic3	Ccdc150
Nr2f1	Hspe1
Gata4	Hspe1
Nkx2-5	Hspe1
Srf	Hspe1
Tgif1	Hspe1
Fbxo15	Hspe1
Klf9	Hspe1
Dmrt1	Hspe1
Mef2a	Hspe1
Nrip1	Spats2l
Pou5f1	Spats2l
Zfp281	Aox3
D1Pas1	Aox3
Batf3	Aox3
Sox15	Aox3
Sox9	Aox3
Mycn	Aox3
Myc	Aox3
Zscan10	Aox3
Pou5f1	Aox3
Dnmt3b	Aox3
Mybl2	Aox3
Nr6a1	Aox3
Sox2	Aox3
Elf2	Aox3
Nanog	Aox3
Mkrn1	Aox3
Foxp1	Aox3
Phc1	Aox3
Trim28	Aox3
Esx1	Aox3
Txlng	Aox3
Msc	Aox3l1
Smad7	Aox3l1
Nkx2-5	Bzw1
Srf	Bzw1
Nkx2-5	Nif3l1
Elf1	Casp8
Klf4	Fzd7
D1Pas1	Gm973
Esrrb	Gm973
Mycn	Gm973
Myc	Gm973
Tfap4	Gm973
Hmga1	Gm973
Pou5f1	Gm973
Hells	Gm973
Tle4	Gm973
Pdlim1	Gm973
Phc1	Gm973
Nr0b1	Gm973
Etv1	Nop58
Foxg1	Nop58
Six1	Nop58
Dmrt1	Nop58
Pdlim1	Nop58
Elf5	Nop58
Id3	Nop58
Jun	Nop58
Zmat4	Nop58
Sap30	Nop58
Pou5f1	Cd28
Rest	Icos
Fosl2	Nrp2
Klf3	Nrp2
Hmga2	Eef1b2
Etv1	Eef1b2
Foxg1	Eef1b2
Sox11	Eef1b2
Six1	Eef1b2
Nr2f1	Eef1b2
Hesx1	Eef1b2
Bcl6	Eef1b2
Nkx2-5	Eef1b2
Fbxo15	Eef1b2
Dmrt1	Eef1b2
Elf5	Eef1b2
Jun	Eef1b2
Aff1	Eef1b2
Tbx5	Eef1b2
Hoxa2	Eef1b2
Sirt3	Eef1b2
Cdyl2	Eef1b2
Ets1	Eef1b2
Foxl2	Eef1b2
Foxp3	Eef1b2
Zfp281	Adam23
Aire	Adam23
Pou5f1	Adam23
Sox2	Adam23
Esx1	Adam23
Dppa2	Crygf
Nr0b1	Crygf
Gabpa	Spag16
Pml	Spag16
Tle4	Vwc2l
Nkx2-5	Rpl37a
Gbx2	Igfbp2
Foxg1	Igfbp2
Mycn	Igfbp2
Sox11	Igfbp2
Foxa1	Igfbp2
Foxc1	Igfbp2
Nr2f1	Igfbp2
Bcl6	Igfbp2
Tgif1	Igfbp2
Dmrt1	Igfbp2
Lhx2	Igfbp2
Fosl2	Igfbp2
Tbx5	Igfbp2
Ets1	Igfbp2
Zic1	Igfbp2
Gtf2i	Rufy4
Zfp281	Cxcr2
Gata4	Cxcr2
Eed	Cxcr2
Ctbp2	Cxcr2
Fem1b	Cxcr2
Nkx2-5	Arpc2
Dmrt1	Arpc2
Ets1	Arpc2
Foxl2	Arpc2
Zscan4c	Gpbar1
Ncl	Gm216
Gbx2	Gm216
Dnmt3l	Gm216
Aire	Gm216
Stat3	Gm216
Esrrb	Gm216
Klf5	Gm216
Pou5f1	Gm216
Smad4	Gm216
Ncoa3	Gm216
Sall4	Gm216
Sox2	Gm216
Kdm4c	Gm216
Mtf2	Gm216
Tbx3	Gm216
Nanog	Gm216
Phc1	Gm216
Trim28	Gm216
Ctbp2	Gm216
Ash2l	Gm216
Sap30	Gm216
Zic3	Gm216
Nr0b1	Gm216
Batf3	Slc11a1
Ncl	Slc11a1
Gbx2	Slc11a1
Dnmt3l	Slc11a1
Aire	Slc11a1
Mbd3	Slc11a1
Gli1	Slc11a1
Esrrb	Slc11a1
Klf5	Slc11a1
Tfap4	Slc11a1
Tle4	Slc11a1
Nr6a1	Slc11a1
Rpap1	Slc11a1
Sall4	Slc11a1
Kdm4c	Slc11a1
Mtf2	Slc11a1
Tbx3	Slc11a1
Nanog	Slc11a1
Phc1	Slc11a1
Trim28	Slc11a1
Ctbp2	Slc11a1
Klf2	Slc11a1
Sap30	Slc11a1
Zic3	Slc11a1
Nr6a1	Cyp27a1
Ascl1	Wnt6
Klf4	Wnt6
Eomes	Wnt6
Eomes	Wnt10a
Nanog	Cdk5r2
Nr0b1	Cdk5r2
Gata4	Fam134a
Nkx2-5	Fam134a
Mef2a	Fam134a
Srf	Zfand2b
Zfp281	Speg
Tcf3	Speg
Rest	Tmem198
Suz12	Sgpp2
Mbd3	Mogat1
Pdlim1	Mogat1
Sox2	Mogat1
Eomes	Mogat1
Gata4	Ccl20
Pdlim1	Ccl20
Nacc1	Ccl20
Nkx2-5	Fbxo36
Mbd3	Spata3
Fhl2	Ptma
Gbx2	Ptma
Mbd3	Ptma
Hmga2	Ptma
Trpv2	Ptma
Otx1	Ptma
Stra13	Ptma
Etv1	Ptma
Foxg1	Ptma
Sox11	Ptma
Foxc1	Ptma
Sub1	Ptma
Bcl6	Ptma
Nkx2-5	Ptma
Fbxo15	Ptma
Klf9	Ptma
Dmrt1	Ptma
Ankrd22	Ptma
Pdlim1	Ptma
Lhx2	Ptma
Hnf4a	Ptma
Tgm2	Ptma
Id3	Ptma
Jun	Ptma
Fosl2	Ptma
Rest	Ptma
Tbx5	Ptma
Gata2	Ptma
Dppa3	Ptma
Hoxa2	Ptma
Arnt2	Ptma
Inppl1	Ptma
Nupr1	Ptma
Sirt3	Ptma
Irf2	Ptma
Foxl2	Ptma
Zic1	Ptma
Foxp3	Ptma
Dppa2	Chrnd
Pdlim1	Chrnd
Ash2l	Chrnd
Esrrb	Neu2
D1Pas1	Ugt1a9
Gli1	Ugt1a9
Stat3	Ugt1a9
Jarid2	Ugt1a9
Tfap4	Ugt1a9
Rpap1	Ugt1a9
Foxd3	Ugt1a9
Zfp292	Ugt1a9
Inppl1	Ugt1a9
Smad7	Agap1
Fem1b	Agap1
Dppa5a	Agap1
Sub1	Mlph
T	Mlph
Fem1b	Mlph
Myc	Rbm44
Dppa2	Rbm44
Mycl1	Rbm44
Klf4	Rbm44
Trim28	Rbm44
Fem1b	Rbm44
Smad4	Ramp1
Zfp281	Klhl30
Esrrb	Klhl30
Gata4	Klhl30
Trim24	Klhl30
Zfp281	Olfr1411
Sox1	Olfr1411
Parp1	Gpr35
Sub1	Agxt
Dppa2	Agxt
Sfpi1	Agxt
Nr6a1	Agxt
Rpap1	Agxt
Trim24	Agxt
Zfp42	Agxt
Sap30	Agxt
Aire	Sned1
Sox9	Sned1
Klf5	Sned1
Dppa2	Sned1
Pou5f1	Sned1
Smad7	Sned1
Smad4	Sned1
Tle4	Sned1
Pdlim1	Sned1
Sox2	Sned1
Elf2	Sned1
Tcea3	Sned1
Aff1	Sned1
Tbx3	Sned1
Whsc2	Sned1
Gtf2i	Sned1
Phc1	Sned1
Ctbp2	Sned1
Eomes	Sned1
Zic3	Sned1
Nr0b1	Sned1
Esx1	Sned1
Gabpa	Gm6086
Jarid2	Cntnap5b
Hells	Cntnap5b
Ascl1	Cdh20
Dlx3	Cdh20
Otx2	Cdh20
Tfap4	Cdh20
Pou5f1	Cdh20
Nkx2-5	Cdh20
Id1	Cdh20
Sall4	Cdh20
Mtf2	Cdh20
Phc1	Cdh20
Ascl2	Cdh20
Eomes	Cdh20
Nr0b1	Cdh20
Fem1b	Serpinb5
Smad7	Serpinb7
Nr5a2	Serpinb2
Suz12	Serpinb8
Dlx3	Serpinb8
Foxg1	Serpinb8
Dppa2	Serpinb8
Sox1	Serpinb8
Gata4	Clasp1
Nkx2-5	Clasp1
Mef2a	Clasp1
Tfcp2l1	Tfcp2l1
Gbx2	Tfcp2l1
Tbx5	Tfcp2l1
Mesp1	Tfcp2l1
Otx2	Sctr
Nr0b1	Sctr
Pou5f1	C1ql2
Sox2	C1ql2
Dlx3	En1
Jarid2	En1
Gata3	En1
Sall4	En1
Klf4	En1
Nanog	En1
Esx1	En1
Jarid2	Acmsd
Ell2	Acmsd
Dnmt3b	Acmsd
Dppa5a	Acmsd
D1Pas1	Faim3
Tfap4	Faim3
Pou5f1	Faim3
Pdlim1	Faim3
Ncoa3	Faim3
Rpap1	Faim3
Sall4	Faim3
Elf2	Faim3
Mycl1	Faim3
Mkrn1	Faim3
Trim28	Faim3
Nacc1	Faim3
Sall1	Faim3
Tbl1x	Faim3
Trp53	Il10
Sox9	Il10
T	Il10
Pou5f1	Il10
Rxra	Il10
Elf2	Il10
Zscan4c	Il10
Dlx3	Lemd1
Dmrt1	Lemd1
Sall1	Lemd1
Gata4	Nuak2
Mef2a	Nuak2
Nanog	Tmem81
Trp53	Lrrn2
Etv1	Lrrn2
Myc	Lrrn2
Pou5f1	Lrrn2
Elf2	Lrrn2
Mycl1	Lrrn2
Zic3	Lrrn2
Zfp281	Ren2
Ncl	Ren2
Nrip1	Ren2
Sall4	Ren2
Mtf2	Ren2
Trim24	Ren2
Rest	Fmod
Sox9	Chit1
Srsf6	Chit1
Batf3	Chi3l1
Myc	Chi3l1
Sall4	Chi3l1
Sox2	Chi3l1
T	Mybph
Elf5	Kdm5b
Gata2	Kdm5b
Foxp3	Kdm5b
Gata4	Arl8a
Mef2a	Arl8a
Zfp281	Csrp1
Fhl2	Phlda3
Trp53	Phlda3
Foxg1	Phlda3
Foxc1	Phlda3
Bcl6	Phlda3
Fbxo15	Phlda3
Klf9	Phlda3
Elf5	Phlda3
Klf3	Phlda3
Mkrn1	Phlda3
Irf2	Phlda3
Ets1	Phlda3
Foxp3	Phlda3
Gata4	Tnni1
Gata4	Tnnt2
Mef2a	Tnnt2
Mycn	Kif21b
Tle4	Kif21b
Id1	Kif21b
Lin28a	Zfp281
Gata4	Aspm
Nkx2-5	Aspm
Srf	Aspm
Mef2a	Aspm
D1Pas1	F13b
Nr6a1	F13b
Mycl1	F13b
Foxp1	F13b
Fem1b	F13b
Ell2	B3galt2
Pml	B3galt2
Gata4	Glrx2
Nkx2-5	Glrx2
Srf	Glrx2
Mef2a	Glrx2
Zfp281	Ptgs2
D1Pas1	Ptgs2
Aire	Ptgs2
Mbd3	Ptgs2
Gli1	Ptgs2
Sox15	Ptgs2
Esrrb	Ptgs2
Mycn	Ptgs2
Mef2c	Ptgs2
Myc	Ptgs2
Tfap4	Ptgs2
Pou5f1	Ptgs2
Pdlim1	Ptgs2
Id1	Ptgs2
Mybl2	Ptgs2
Tfap2c	Ptgs2
Sall4	Ptgs2
Sox2	Ptgs2
Klf4	Ptgs2
Rest	Ptgs2
Aff1	Ptgs2
Mtf2	Ptgs2
Tbx3	Ptgs2
Nanog	Ptgs2
Foxp1	Ptgs2
Cdyl2	Ptgs2
Ctnnb1	Ptgs2
Fem1b	Ptgs2
Zic3	Ptgs2
Tbl1x	Ptgs2
Txlng	Ptgs2
Batf3	Pdc
Foxp1	Arpc5
Sfpi1	Ncf2
Aire	Nmnat2
Pou5f1	Nmnat2
Batf3	Rgs8
Nr5a2	Rgs8
Tcf3	Rgs8
Ascl1	Rgs8
Tcl1	Rgs8
Sub1	Rgs8
Nrip1	Rgs8
Smad7	Rgs8
Hells	Rgs8
Pdlim1	Rgs8
Nr6a1	Rgs8
Sox2	Rgs8
Kdm4c	Rgs8
Mycl1	Rgs8
Aff1	Rgs8
Fgfbp1	Rgs8
Cdx2	Rgs8
Nr2f2	Rgs8
Ascl2	Rgs8
Txlng	Rnasel
Elf5	2810025M15Rik
Sub1	Sec16b
Whsc2	Sec16b
Mycn	Astn1
Otx2	Astn1
Batf3	Tnfsf4
Gabpa	Tnfsf4
Tlk1	Tnfsf4
D1Pas1	Tnfsf18
Eomes	Tnfsf18
Nkx2-5	Kifap3
Tbx3	Selp
Nkx2-5	Slc19a2
Tfcp2l1	Adcy10
Zfp281	Adcy10
Batf3	Adcy10
Dnmt3l	Adcy10
Otx2	Adcy10
Myc	Adcy10
Sub1	Adcy10
Pdlim1	Adcy10
Id1	Adcy10
Mybl2	Adcy10
Tfap2c	Adcy10
Sall4	Adcy10
Mycl1	Adcy10
Rest	Adcy10
Mtf2	Adcy10
Tbx3	Adcy10
Dppa3	Adcy10
Nanog	Adcy10
Foxp1	Adcy10
Trim28	Adcy10
Zfp42	Adcy10
Cdyl2	Adcy10
Eomes	Adcy10
Ctnnb1	Adcy10
Fem1b	Adcy10
Nr0b1	Adcy10
Tcl1	Cd247
Pou5f1	Gpa33
Sox2	Gpa33
Tcf3	Rxrg
Pou5f1	Rxrg
Gata3	Rxrg
Sox2	Rxrg
Eomes	Rxrg
Esx1	Rxrg
Dppa2	Lmx1a
Ncl	Rgs5
Mbd3	Rgs5
Esrrb	Rgs5
Tfap4	Rgs5
Pou5f1	Rgs5
Sox2	Rgs5
Foxd3	Rgs5
Zfp292	Rgs5
Sox1	Rgs5
Sall1	Rgs5
Eomes	Rgs5
Fem1b	Rgs5
Zic3	Rgs5
Esx1	Rgs5
Mbd3	1700084C01Rik
Dmrt2	Sh2d1b2
Zfp281	1700015E13Rik
Gata4	Olfml2b
Mef2a	Olfml2b
Etv3	Fcgr4
Nkx2-5	Pvrl4
Fhl2	Alyref2
Hmga2	Alyref2
Fbxo15	Alyref2
Klf3	Alyref2
Tbx5	Alyref2
Dppa3	Alyref2
Zfp42	Cd244
Suz12	Slamf1
Fhl2	Tagln2
Gbx2	Tagln2
Mbd3	Tagln2
Ugp2	Tagln2
Otx1	Tagln2
Foxg1	Tagln2
Foxa1	Tagln2
Six1	Tagln2
Foxc1	Tagln2
Cdyl	Tagln2
Nr2f1	Tagln2
Hesx1	Tagln2
Sub1	Tagln2
Bcl6	Tagln2
Nkx2-5	Tagln2
Tgif1	Tagln2
Fbxo15	Tagln2
Dmrt1	Tagln2
Pdlim1	Tagln2
Lhx2	Tagln2
Elf5	Tagln2
Hnf4a	Tagln2
Lass2	Tagln2
Id3	Tagln2
Jun	Tagln2
Fosl2	Tagln2
Fgfbp1	Tagln2
Gata2	Tagln2
Dppa3	Tagln2
Mkrn1	Tagln2
Hoxa2	Tagln2
Hoxa9	Tagln2
Nupr1	Tagln2
Sirt3	Tagln2
Zmat4	Tagln2
Cdyl2	Tagln2
Ets1	Tagln2
Foxl2	Tagln2
Smad6	Tagln2
Zic1	Tagln2
Foxp3	Tagln2
Suz12	Vsig8
Kdm3a	Vsig8
Zscan10	Olfr218
Sox1	Olfr218
Txlng	Olfr218
Suz12	Pyhin1
Mycn	Pyhin1
Smad7	Pyhin1
Dnmt3b	Pyhin1
Tfap2c	Pyhin1
Dppa5a	Pyhin1
Mycn	Olfr432
Mesp1	Zfp238
Gabpa	Gm16432
Gata4	Efcab2
Mef2a	Efcab2
Nkx2-5	Sccpdh
Hnf4a	Sccpdh
Parp1	Parp1
Nanog	Lin9
Tfcp2l1	Lefty2
Zfp281	Lefty2
Esrrb	Lefty2
Tcl1	Lefty2
Myc	Lefty2
Sub1	Lefty2
Pou5f1	Lefty2
Smad7	Lefty2
Smad4	Lefty2
Mybl2	Lefty2
Kdm4c	Lefty2
Lin28a	Lefty2
Mtf2	Lefty2
Whsc2	Lefty2
Utf1	Lefty2
Sall1	Lefty2
Tbl1x	Lefty2
Gbx2	Pycr2
Ugp2	Pycr2
Sox11	Pycr2
Foxc1	Pycr2
Nr2f1	Pycr2
Grhl2	Pycr2
Dmrt1	Pycr2
Cdyl2	Pycr2
Foxl2	Pycr2
Batf3	Lefty1
Fhl2	Lefty1
Ncl	Lefty1
Gbx2	Lefty1
Aire	Lefty1
Mbd3	Lefty1
Hmga2	Lefty1
Ugp2	Lefty1
Otx1	Lefty1
Etv1	Lefty1
Foxg1	Lefty1
Mycn	Lefty1
Sox11	Lefty1
Tcl1	Lefty1
Foxc1	Lefty1
Cdyl	Lefty1
Ell2	Lefty1
Atxn1	Lefty1
Nr2f1	Lefty1
Hesx1	Lefty1
Grhl2	Lefty1
Myc	Lefty1
Sub1	Lefty1
Pou5f1	Lefty1
Zfp57	Lefty1
Nkx2-5	Lefty1
Tgif1	Lefty1
Smad7	Lefty1
Smad4	Lefty1
Klf9	Lefty1
Dmrt1	Lefty1
Pdlim1	Lefty1
Elf5	Lefty1
Tgm2	Lefty1
Sox2	Lefty1
Elf2	Lefty1
Kdm4c	Lefty1
Id3	Lefty1
Lin28a	Lefty1
Aff1	Lefty1
Tbx5	Lefty1
Whsc2	Lefty1
Fgfbp1	Lefty1
Gata2	Lefty1
Dppa3	Lefty1
Mkrn1	Lefty1
Hoxa2	Lefty1
Utf1	Lefty1
Dedd2	Lefty1
Nr2f2	Lefty1
Arnt2	Lefty1
Inppl1	Lefty1
Nupr1	Lefty1
Sirt3	Lefty1
Sap30	Lefty1
Sall1	Lefty1
Cdyl2	Lefty1
Ets1	Lefty1
Foxl2	Lefty1
Eomes	Lefty1
Smad6	Lefty1
Zic1	Lefty1
Esx1	Lefty1
Txlng	Lefty1
Smad7	Tmem63a
Parp1	Capn8
Trp53	Capn8
Mycn	Capn8
Klf4	Capn8
Whsc2	Capn8
Sall1	Capn8
Esrrb	Dusp10
Gata4	Dusp10
Mef2a	Dusp10
Nkx2-5	Rab3gap2
Tfcp2l1	Slc30a10
Zfp281	Slc30a10
Nr6a1	Slc30a10
Phc1	Gpatch2
Sox2	Esrrg
Mtf2	Esrrg
Zscan4c	Esrrg
Nr0b1	Esrrg
Esrrb	Ptpn14
Nkx2-5	Angel2
Mbd3	Batf3
Sox2	Batf3
Gata4	Slc30a1
Mef2a	Slc30a1
Mesp1	Irf6
Dlx3	Plxna2
Mycn	Sox17
Rxra	Sox17
Gata3	Sox17
Mesp1	Sox17
Ascl2	Sox17
Smad7	Rgs20
Ash2l	Rgs20
Tcl1	Sntg1
Ctbp2	Sntg1
Sox2	Ppp1r42
Klf4	Ppp1r42
Mef2c	Slco5a1
Dppa5a	Slco5a1
Nkx2-5	Tram1
Trim24	Eya1
Zfp281	Msc
Trp53	Msc
Esx1	Msc
Zfp281	Trpa1
D1Pas1	Trpa1
Ctbp2	Trpa1
Nr0b1	Trpa1
Foxa1	Tceb1
Klf4	Jph1
Id1	Defb41
Foxp1	Defb41
Phc1	Defb41
Fem1b	Defb41
Ncl	Pkhd1
Ell2	Pkhd1
Dppa2	Pkhd1
Kdm4c	Pkhd1
Ctbp2	Pkhd1
Zic3	Pkhd1
Foxc1	Mcm3
Nkx2-5	Mcm3
Dmrt1	Mcm3
Jun	Mcm3
Klf3	Mcm3
Gata2	Mcm3
Nkx2-5	Smap1
Parp1	Bai3
Fbxo15	Bai3
Foxd3	Bai3
Klf4	Bai3
Trim28	Bai3
Parp1	4931408C20Rik
Pou5f1	4931408C20Rik
Tle4	4931408C20Rik
Klf4	4931408C20Rik
Gata4	Gm597
Kdm3a	Gm597
Nkx2-5	Bag2
Srf	Bag2
Trp53	Prss40
Zic3	Prss40
Gata4	Fam168b
Mef2a	Fam168b
Gata4	Mgat4a
Mbd3	Creg2
Zfp281	Fhl2
Aire	Fhl2
Tcf3	Fhl2
Esrrb	Fhl2
Mycn	Fhl2
Tfap4	Fhl2
Pou5f1	Fhl2
Nkx2-5	Fhl2
Mycl1	Fhl2
Jun	Fhl2
Nanog	Fhl2
Sall1	Fhl2
Esx1	Fhl2
Mbd3	Col5a2
Tcf3	Col5a2
Mef2c	Col5a2
Nrip1	Col5a2
T	Col5a2
Pou5f1	Col5a2
Sall4	Col5a2
Mycl1	Col5a2
Batf3	Slc40a1
Sox2	Slc40a1
Klf4	Slc40a1
Nanog	Slc40a1
Klf2	Slc40a1
Pou5f1	1700019D03Rik
Sox2	1700019D03Rik
Esx1	1700019D03Rik
Mef2c	Pms1
Gabpa	Rftn2
Elf2	Rftn2
Smad7	Als2cr12
Zscan4c	Als2cr12
Zfp42	Als2cr12
Eomes	Als2cr12
Zfp281	Mpp4
Tuba1a	Mpp4
Nr6a1	Mpp4
Batf3	Sumo1
Gbx2	Sumo1
Hmga2	Sumo1
Stra13	Sumo1
Etv1	Sumo1
Sox11	Sumo1
Cdyl	Sumo1
Atxn1	Sumo1
Nr2f1	Sumo1
Hesx1	Sumo1
Sub1	Sumo1
Zfp57	Sumo1
Tgif1	Sumo1
Fbxo15	Sumo1
Pdlim1	Sumo1
Id3	Sumo1
Rest	Sumo1
Dppa3	Sumo1
Mkrn1	Sumo1
Hoxa2	Sumo1
Dedd2	Sumo1
Inppl1	Sumo1
Sap30	Sumo1
Cdyl2	Sumo1
Nr6a1	Ica1l
Elf2	Ica1l
Tfap4	Gpr1
Pou5f1	Gpr1
Esx1	Gpr1
Zfp281	Fzd5
Aire	Fzd5
Pou5f1	Fzd5
Sall4	Fzd5
Sox2	Fzd5
Nanog	Fzd5
Esx1	Fzd5
Sall4	Akr1cl
Pou5f1	Cryge
Nr0b1	Cryge
Batf3	Crygc
Myc	Crygc
Pou5f1	Crygc
Smad4	Crygc
Sall4	Crygc
Elf2	Crygc
Mkrn1	Crygc
Trim28	Crygc
Ctbp2	Crygc
Nr0b1	Crygc
Eomes	Crygb
Trp53	D630023F18Rik
Nkx2-5	Myl1
D1Pas1	Ikzf2
Trp53	Ikzf2
Sub1	Ikzf2
Hells	Ikzf2
Pdlim1	Ikzf2
Nr6a1	Ikzf2
Foxd3	Ikzf2
Gtf2i	Ikzf2
Nr2f2	Ikzf2
Sox1	Ikzf2
Gata4	Abca12
Nr2f1	Fn1
Aire	Pecr
Ascl1	Igfbp5
Sox15	Igfbp5
Sox9	Igfbp5
Klf5	Igfbp5
Otx2	Igfbp5
Gata4	Igfbp5
Pou5f1	Igfbp5
Srf	Igfbp5
Tcf4	Igfbp5
Sox2	Igfbp5
Mkrn1	Igfbp5
Ascl2	Igfbp5
Rest	Cryba2
Ctbp2	Cryba2
Tcea3	Ihh
Aire	Slc23a3
Tfap4	Slc23a3
Smad4	Slc23a3
Id1	Slc23a3
Sap30	Slc23a3
Sox11	Tuba4a
Foxc1	Tuba4a
Sox7	Tuba4a
Bcl6	Tuba4a
Dmrt1	Tuba4a
Elf5	Tuba4a
Hnf4a	Tuba4a
Klf3	Tuba4a
Nr0b1	Ptprn
Nr5a2	Resp18
Foxg1	Resp18
Rest	Resp18
Nacc1	Resp18
Gata2	Dnpep
Sox9	Pax3
Nrip1	Pax3
Smad7	Pax3
Sall4	Pax3
Nanog	Pax3
Suz12	Scg2
Gabpa	Scg2
Sox2	Scg2
Trp53	Serpine2
Zfp281	Irs1
Aire	Irs1
Sox15	Irs1
Esrrb	Irs1
Mycn	Irs1
Gabpa	Irs1
Tfap4	Irs1
Pou5f1	Irs1
Dnmt3b	Irs1
Sox2	Irs1
Mycl1	Irs1
Aff1	Irs1
Tbx3	Irs1
Nanog	Irs1
Trim28	Irs1
Klf2	Irs1
Sall1	Irs1
Zic3	Irs1
Txlng	Irs1
Stat3	Sphkap
Otx2	Sphkap
Gata4	Sphkap
Myc	Sphkap
Tcf4	Sphkap
Sfpi1	Sphkap
Mybl2	Sphkap
Sall4	Sphkap
Nanog	Sphkap
Foxp1	Sphkap
Trim28	Sphkap
Ctbp2	Sphkap
Eomes	Sphkap
Ctnnb1	Sphkap
Trp53	Pid1
Mycn	Dner
Pou5f1	Dner
Smad4	Dner
Nr2f2	Dner
Ascl2	Dner
Nkx2-5	Trip12
D1Pas1	Sp110
Dppa2	Sp110
Kdm4c	Sp110
Klf4	Sp110
Dppa2	Gpr55
Tfap4	Gpr55
Lin28a	Gpr55
Eomes	Gpr55
Tbl1x	Gpr55
Trim28	Htr2b
Sub1	Nmur1
Eomes	Nmur1
Parp1	Nppc
Klf4	Nppc
Parp1	Alppl2
Myc	Alppl2
Sub1	Alppl2
Gabpa	Alppl2
Smad7	Alppl2
Smad4	Alppl2
Sox2	Alppl2
Klf4	Alppl2
Nanog	Alppl2
Foxj2	Alppl2
Eed	Alppl2
Nr0b1	Alppl2
Gtf2i	Glrp1
Sox2	Arl4c
Pou5f1	Gbx2
Gata3	Gbx2
Sox2	Gbx2
Mesp1	Gbx2
Eomes	Gbx2
Nr0b1	Gbx2
Esx1	Gbx2
Mbd3	Rab17
Tfap4	Rab17
Zscan4c	Rab17
Mesp1	Hes6
Kdm4c	Per2
Eomes	Per2
Utf1	Olfr1416
Gata4	2310007B03Rik
Nrip1	2310007B03Rik
Mef2a	2310007B03Rik
D1Pas1	St8sia4
Sox2	St8sia4
Foxp1	St8sia4
Gata4	Slco6b1
Gata4	Pam
Pou5f1	Pam
Gata4	Tsn
Nkx2-5	Tsn
Srf	Tsn
Mef2a	Tsn
Zfp281	Inhbb
Batf3	Inhbb
Ncl	Inhbb
Aire	Inhbb
Mbd3	Inhbb
Ascl1	Inhbb
Sox9	Inhbb
Esrrb	Inhbb
Nrip1	Inhbb
Pou5f1	Inhbb
Mybl2	Inhbb
Ncoa3	Inhbb
Sall4	Inhbb
Sox2	Inhbb
Mycl1	Inhbb
Mtf2	Inhbb
Tbx3	Inhbb
Cdx2	Inhbb
Nanog	Inhbb
Foxp1	Inhbb
Zscan4c	Inhbb
Trim28	Inhbb
Eomes	Inhbb
Tcf3	Tmem37
Sox9	Tmem37
Pou5f1	Tmem37
Sox2	Tmem37
Esx1	Tmem37
T	Htr5b
Gli1	Dpp10
Nr5a2	Lypd1
Ascl1	Lypd1
Dlx3	Lypd1
Nrip1	Lypd1
Pou5f1	Lypd1
Pml	Lypd1
Dppa5a	Lypd1
Zic3	Lypd1
Trp53	Nckap5
Stat3	Nckap5
Etv1	Nckap5
Grhl2	Nckap5
Dppa2	Nckap5
Tle4	Nckap5
Kdm4c	Nckap5
Mycl1	Nckap5
Tcea3	Nckap5
Foxp1	Nckap5
Ctbp2	Nckap5
Parp1	Zp3r
Ncl	Zp3r
Mbd3	Zp3r
Gli1	Zp3r
Dppa2	Zp3r
Smad7	Zp3r
Fbxo15	Zp3r
Tlk1	Zp3r
Kdm4c	Zp3r
Lin28a	Zp3r
Sox1	Zp3r
Sall1	Zp3r
Txlng	Zp3r
Zfp57	C4bp
Zfp281	Il24
Batf3	Il24
Mbd3	Il24
Esrrb	Il24
Mycn	Il24
Ell2	Il24
Dppa2	Il24
Mybl2	Il24
Mycl1	Il24
Klf4	Il24
Aff1	Il24
Nanog	Il24
Foxp1	Il24
Ctbp2	Il24
Sox1	Il24
Sall1	Il24
Rxra	Il19
Sfpi1	Rassf5
Ascl2	Rassf5
Trim28	Cntn2
Tfcp2l1	Lax1
Parp1	Lax1
Ncl	Lax1
Trp53	Lax1
Jarid2	Lax1
Grhl2	Lax1
Sub1	Lax1
T	Lax1
Zfp57	Lax1
Fbxo15	Lax1
Dmrt1	Lax1
Tle4	Lax1
Sox2	Lax1
Eomes	Lax1
Nr0b1	Lax1
Ash2l	Optc
Tcf3	Adora1
Sox9	Adora1
Cdyl	Adora1
Elf2	Adora1
Eomes	Adora1
Srf	Tmem183a
Klf2	4931440L10Rik
Rpap1	Lgr6
Klf4	Lgr6
Trp53	Ptprv
Tfap4	Ptprv
Zfp281	Gpr37l1
Batf3	Gpr37l1
Myc	Gpr37l1
Dppa2	Gpr37l1
Nr6a1	Gpr37l1
Sox2	Shisa4
Gata4	Ipo9
Nkx2-5	Ipo9
Mef2a	Ipo9
Zfp281	Nr5a2
Nr5a2	Nr5a2
Tcf3	Nr5a2
Mesp1	Nr5a2
Tbx3	Ptprc
Zfp281	Lhx9
Dnmt3l	Lhx9
Aire	Lhx9
Esrrb	Lhx9
Mycn	Lhx9
Jarid2	Lhx9
Otx2	Lhx9
Myc	Lhx9
Sub1	Lhx9
Tfap4	Lhx9
T	Lhx9
Pou5f1	Lhx9
Id1	Lhx9
Mybl2	Lhx9
Sall4	Lhx9
Mycl1	Lhx9
Nanog	Lhx9
Foxp1	Lhx9
Trim28	Lhx9
Ctbp2	Lhx9
Eomes	Lhx9
Ctnnb1	Lhx9
Fem1b	Lhx9
Esx1	Lhx9
Gabpa	Crb1
Ell2	Rgs1
Gata4	Rgl1
Mef2a	Rgl1
Dmrt1	Lamc1
Aff1	Lamc1
Nacc1	Lamc1
Batf3	Dhx9
Mbd3	Dhx9
Hmga2	Dhx9
Trpv2	Dhx9
Sox15	Dhx9
Ugp2	Dhx9
Otx1	Dhx9
Stra13	Dhx9
Etv1	Dhx9
Foxg1	Dhx9
Foxa1	Dhx9
Six1	Dhx9
Ell2	Dhx9
Atxn1	Dhx9
Sox7	Dhx9
Grhl2	Dhx9
Sub1	Dhx9
Prickle1	Dhx9
Nkx2-5	Dhx9
Hsf2bp	Dhx9
Fbxo15	Dhx9
Klf9	Dhx9
Ankrd22	Dhx9
Pdlim1	Dhx9
Lhx2	Dhx9
Hnf4a	Dhx9
Meis2	Dhx9
Tgm2	Dhx9
Lass2	Dhx9
Id3	Dhx9
Fosl2	Dhx9
Rest	Dhx9
Tbx5	Dhx9
Fgfbp1	Dhx9
Gata2	Dhx9
Dppa3	Dhx9
Hoxa2	Dhx9
Dedd2	Dhx9
Arnt2	Dhx9
Inppl1	Dhx9
Nupr1	Dhx9
Sirt3	Dhx9
Sap30	Dhx9
Ets1	Dhx9
Smad6	Dhx9
Foxp3	Dhx9
Cbx8	5830403L16Rik
Zfp281	Ier5
Nanog	Ier5
Fem1b	Mr1
Pou5f1	Fam163a
Elf2	Fam163a
Foxg1	Cacybp
Nkx2-5	Cacybp
Srf	Cacybp
Klf9	Cacybp
Dmrt1	Cacybp
Pdlim1	Cacybp
Gata2	Cacybp
Hoxa2	Cacybp
Ets1	Cacybp
Zscan10	Zbtb37
Tle4	Zbtb37
Tcea3	Zbtb37
Elf5	Prdx6
Aire	Fasl
Fem1b	Fasl
Suz12	Fmo1
Phc1	Fmo1
Srf	Gorab
Zfp281	Dusp27
Pou5f1	Dusp27
Sox2	Dusp27
Elf2	Dusp27
Cdx2	Dusp27
Foxp3	Dusp27
Dppa2	Mael
Sox11	Uck2
Tgif1	Uck2
Jun	Uck2
Klf3	Uck2
Rest	Uck2
Cdyl2	Uck2
Zic1	Uck2
Elf2	Pbx1
Nanog	Pbx1
Mesp1	Pbx1
Sall1	Pbx1
Txlng	Pbx1
Zfp281	Rgs4
Trim24	Rgs4
Gata4	Hsd17b7
Mef2a	Hsd17b7
Zfp57	Nos1ap
Mybl2	Nos1ap
Nr0b1	Nos1ap
Trim28	Fcrlb
Gtf2i	Fcrla
Zfp281	Fcgr2b
Batf3	Fcgr2b
Ncl	Fcgr2b
Aire	Fcgr2b
Esrrb	Fcgr2b
Tfap4	Fcgr2b
Pou5f1	Fcgr2b
Sall4	Fcgr2b
Sox2	Fcgr2b
Mycl1	Fcgr2b
Mtf2	Fcgr2b
Nanog	Fcgr2b
Kdm3a	Fcgr2b
Pou5f1	Fcgr3
Sox2	Fcgr3
Batf3	Itln1
Myc	Itln1
Nr6a1	Itln1
Elf2	Itln1
Tbl1x	Itln1
Zfp281	Slamf7
Parp1	Slamf7
Zfp281	Pea15a
Tcf3	Atp1a2
Ascl1	Atp1a2
Trp53	Atp1a2
Klf4	Atp1a2
Mtf2	Atp1a2
Nr2f2	Atp1a2
Esx1	Atp1a2
Eomes	Kcnj9
Tbl1x	Slamf8
Zic3	Apcs
Zfp281	Ifi202b
Gli1	Ifi202b
Sox15	Ifi202b
Esrrb	Ifi202b
Mycn	Ifi202b
Tcl1	Ifi202b
Klf5	Ifi202b
Zscan10	Ifi202b
Hmga1	Ifi202b
Pou5f1	Ifi202b
Pdlim1	Ifi202b
Tfap2c	Ifi202b
Nr6a1	Ifi202b
Rpap1	Ifi202b
Sox2	Ifi202b
Zfp292	Ifi202b
Rest	Ifi202b
Aff1	Ifi202b
Fgfbp1	Ifi202b
Gtf2i	Ifi202b
Nanog	Ifi202b
Mkrn1	Ifi202b
Inppl1	Ifi202b
Sall1	Ifi202b
Cdyl2	Ifi202b
Zic3	Ifi202b
Tfcp2l1	Olfr419
Parp1	Olfr419
Ncl	Olfr419
Nr5a2	Olfr419
Trp53	Olfr419
Mycn	Olfr419
Tle4	Olfr419
Id1	Olfr419
Nr6a1	Olfr419
Elf2	Olfr419
Rest	Olfr419
Aff1	Olfr419
Fem1b	Olfr419
Dppa5a	Olfr419
Nr0b1	Olfr419
Zfp281	Grem2
Gata4	Rgs7
Gabpa	Rgs7
Nr6a1	Rgs7
Rest	Rgs7
Tbx3	Rgs7
Nacc1	Rgs7
Gata4	Fh1
Nkx2-5	Fh1
Srf	Fh1
Mef2a	Fh1
Etv1	Chml
Klf5	Chml
Zfp57	Chml
Smad7	Chml
Tle4	Chml
Pdlim1	Chml
Rest	Chml
Kdm3a	Chml
Cdyl2	Chml
Zic3	Chml
Gata4	Adck3
Srf	Psen2
Mesp1	Mixl1
Eomes	Mixl1
Nkx2-5	Ephx1
Jun	Capn2
Fosl2	Capn2
Myc	4922505E12Rik
Gabpa	Iars2
Kdm3a	Iars2
Pdlim1	9630028B13Rik
Aire	Tgfb2
Tcf3	Tgfb2
Esrrb	Tgfb2
Mycn	Tgfb2
Klf5	Tgfb2
Gata4	Tgfb2
T	Tgfb2
Pou5f1	Tgfb2
Tbx3	Tgfb2
Nanog	Tgfb2
Zic3	Tgfb2
Zfp57	Rrp15
Pdlim1	Rrp15
Elf5	Rrp15
Srf	Kctd3
Gabpa	Kcnk2
Aire	Prox1
Ascl1	Prox1
Tfap4	Prox1
Sfpi1	Prox1
Mtf2	Prox1
Ascl2	Prox1
Nkx2-5	Vash2
Zfp281	Atf3
Gata4	Sertad4
Mef2a	Sertad4
Elf2	Syt14
Gtf2i	Syt14
Nacc1	Syt14
Batf3	Traf3ip3
Kdm4c	Traf3ip3
Batf3	G0s2
Ncl	G0s2
Dnmt3l	G0s2
Esrrb	G0s2
Gata4	G0s2
Id1	G0s2
Mtf2	G0s2
Tbx3	G0s2
Foxp1	G0s2
Trim28	G0s2
Mef2a	G0s2
Zscan4c	Cd46
Gata4	Cr1l
Nkx2-5	Cr1l
Mef2a	Cr1l
Aire	Mthfd1l
Gata4	1700052N19Rik
Nkx2-5	1700052N19Rik
Mef2a	1700052N19Rik
Zfp281	Esr1
Parp1	Esr1
Aire	Esr1
Myc	Esr1
Tlk1	Esr1
Sall4	Esr1
Mycl1	Esr1
Dppa3	Esr1
Foxp1	Esr1
Cdyl2	Esr1
Tbl1x	Esr1
T	Vip
Gata4	Nup43
Mef2a	Nup43
Klf3	Sf3b5
Nrip1	Plagl1
Ncoa3	Plagl1
Zscan4c	Plagl1
Zfp281	Hivep2
Mycn	Hivep2
Rpap1	Hivep2
Gata4	Cited2
Mef2a	Cited2
Zfp281	Txlnb
Gata4	Txlnb
Klf4	Txlnb
Mef2a	Txlnb
Sap30	Txlnb
Fem1b	Txlnb
Zfp281	Perp
Mbd3	Perp
Trp53	Perp
Esrrb	Perp
Mycn	Perp
Tfap4	Perp
Hnf4a	Perp
Sall4	Perp
Kdm4c	Perp
Jun	Perp
Ets1	Perp
Foxp3	Perp
Rxra	Olig3
Nr0b1	Il22ra2
Mef2c	Il20ra
Otx2	Il20ra
Dmrt1	Il20ra
Rxra	Il20ra
Sfpi1	Il20ra
Nanog	Il20ra
Zscan4c	Il20ra
Id1	Map3k5
Foxg1	Sgk1
Six1	Sgk1
Sub1	Sgk1
Hnf4a	Sgk1
Tbx5	Sgk1
Dlx3	Raet1a
Zscan4c	Raet1c
Zfp281	Vnn1
Aire	Vnn1
Tcf3	Vnn1
Esrrb	Vnn1
Mycn	Vnn1
Myc	Vnn1
Tfap4	Vnn1
Pou5f1	Vnn1
Mybl2	Vnn1
Gata3	Vnn1
Sall4	Vnn1
Sox2	Vnn1
Elf2	Vnn1
Mycl1	Vnn1
Klf4	Vnn1
Mtf2	Vnn1
Tbx3	Vnn1
Trim24	Vnn1
Nanog	Vnn1
Zscan4c	Vnn1
Trim28	Vnn1
Eomes	Vnn1
Zic3	Vnn1
Esx1	Vnn1
Pou5f1	Taar2
Cdx2	Taar2
Zfp281	Ctgf
Aire	Ctgf
Foxc1	Ctgf
Gata4	Ctgf
Sall4	Ctgf
Mef2a	Ctgf
Elf2	Samd3
Mkrn1	Samd3
Sox1	Arhgap18
Sall1	Arhgap18
Tbl1x	Arhgap18
Nr5a2	Themis
Aire	Themis
Mycn	Themis
Sall4	Themis
Phc1	Themis
Zic3	Themis
Gata4	Trdn
Elf1	Frk
Sall4	Frk
Sox2	Frk
Zscan4c	Frk
Ascl2	Frk
Sox1	Frk
Fhl2	Hdac2
Hmga2	Hdac2
Otx1	Hdac2
Sox11	Hdac2
Six1	Hdac2
Gata4	Hdac2
Grhl2	Hdac2
Nkx2-5	Hdac2
Srf	Hdac2
Fbxo15	Hdac2
Klf9	Hdac2
Pdlim1	Hdac2
Klf3	Hdac2
Rest	Hdac2
Dppa3	Hdac2
Mkrn1	Hdac2
Hoxa2	Hdac2
Mef2a	Hdac2
Nupr1	Hdac2
Sirt3	Hdac2
Smad6	Hdac2
Sox9	Lama4
Mef2c	Lama4
Foxa1	Snx3
Gata2	Snx3
Nkx2-5	Sec63
Srf	Sec63
Tbx3	Scml4
Prdm5	Scml4
Txlng	Scml4
Phc1	Bend3
Nr0b1	Bend3
Sox9	Cd24a
Sox11	Cd24a
Pou5f1	Cd24a
D1Pas1	Popdc3
Ncl	Popdc3
Dppa2	Popdc3
Smad4	Popdc3
Id1	Popdc3
Sall4	Popdc3
Cdx2	Popdc3
Sap30	Popdc3
Nr0b1	Popdc3
Gata4	Bves
Mef2a	Bves
Dnmt3l	Lilrb4
Suz12	Lilrb4
Foxg1	Lilrb4
Mycn	Lilrb4
Klf5	Lilrb4
Dppa2	Lilrb4
Gabpa	Lilrb4
Smad7	Lilrb4
Smad4	Lilrb4
Dmrt2	Lilrb4
Pdlim1	Lilrb4
Dnmt3b	Lilrb4
Mybl2	Lilrb4
Sall4	Lilrb4
Elf2	Lilrb4
Rest	Lilrb4
Mtf2	Lilrb4
Kdm3a	Lilrb4
Phc1	Lilrb4
Sox1	Lilrb4
Eomes	Lilrb4
Pml	Lilrb4
Nr0b1	Lilrb4
Txlng	Lilrb4
Sox9	Rfx6
Nrip1	Rfx6
Rxra	Rfx6
Eomes	Rfx6
D1Pas1	Vgll2
Nrip1	Vgll2
Pou5f1	Vgll2
Mtf2	Vgll2
Gata4	Pln
Mef2a	Pln
Gata4	Gja1
Mef2a	Gja1
Ascl1	Pkib
Sox2	Pkib
Ascl2	Pkib
Sall1	Pkib
Txlng	Pkib
Ncl	Fabp7
Ascl1	Fabp7
Dlx3	Fabp7
Sox9	Fabp7
Klf5	Fabp7
Nrip1	Fabp7
T	Fabp7
Pou5f1	Fabp7
Smad7	Fabp7
Rpap1	Fabp7
Sox2	Fabp7
Tbx3	Fabp7
Ascl1	Smpdl3a
Smad7	Smpdl3a
Sox2	Smpdl3a
Mtf2	Smpdl3a
Cdx2	Smpdl3a
Phc1	Smpdl3a
Dppa2	Sh3rf3
Mycn	Pla2g12b
T	Pla2g12b
Hells	Pla2g12b
Rxra	Pla2g12b
Gata3	Pla2g12b
Cdx2	Pla2g12b
Gadd45a	Pla2g12b
Nr2f2	Pla2g12b
Zfp281	Psap
Sfpi1	4632428N05Rik
Sox2	4632428N05Rik
Ascl2	4632428N05Rik
Zfp281	Prf1
Foxg1	Prf1
Hells	Prf1
Mesp1	Nodal
Foxa1	Ppa1
Ell2	Ppa1
Hesx1	Ppa1
Sox7	Ppa1
Tgif1	Ppa1
Dmrt1	Ppa1
D1Pas1	Neurog3
Dmrt1	Neurog3
Ncl	Slc25a16
Dnmt3l	Rufy2
Zfp57	Rufy2
Hells	Rufy2
Tle4	Rufy2
Pdlim1	Rufy2
Elf2	Rufy2
Gtf2i	Rufy2
Phc1	Rufy2
Ctbp2	Rufy2
Cdyl2	Rufy2
Eomes	Rufy2
Tbl1x	Rufy2
Parp1	Pbld1
Esrrb	Pbld1
Myc	Pbld1
Hells	Pbld1
Klf4	Pbld1
Aff1	Pbld1
Gtf2i	Pbld1
Klf2	Pbld1
Sall1	Pbld1
Nr0b1	Pbld1
Txlng	Pbld1
Aire	Atoh7
Mycn	Atoh7
Dmrt2	Atoh7
Rpap1	Atoh7
Lin28a	Atoh7
Trim24	Atoh7
Mkrn1	Atoh7
Eed	Atoh7
Klf2	Atoh7
Tbl1x	Atoh7
Txlng	Atoh7
Gata4	Ctnna3
Tlk1	Ctnna3
Klf4	Ctnna3
Jarid2	Egr2
Mtf2	Egr2
Prdm5	Tmem26
Mycn	Slc16a9
Sox2	Slc16a9
Ascl2	Slc16a9
Esx1	Slc16a9
Nkx2-5	Zwint
Nr0b1	Gnaz
Zfp281	Upb1
Dppa2	Upb1
Zfp281	Snrpd3
Batf3	Ggt1
Dlx3	Ggt1
Esrrb	Ggt1
Sall4	Ggt1
Mtf2	Ggt1
Trim24	Ggt1
Nanog	Ggt1
Phc1	Ggt1
Zfp281	Ggt5
Mbd3	Ggt5
Nr6a1	Ggt5
Trim24	Ggt5
Zfp281	Derl3
Fhl2	Chchd10
Gbx2	Chchd10
Mbd3	Chchd10
Hmga2	Chchd10
Ugp2	Chchd10
Otx1	Chchd10
Etv1	Chchd10
Foxg1	Chchd10
Sox11	Chchd10
Six1	Chchd10
Foxc1	Chchd10
Nr2f1	Chchd10
Sox7	Chchd10
Grhl2	Chchd10
Sub1	Chchd10
Bcl6	Chchd10
Zfp57	Chchd10
Nkx2-5	Chchd10
Tgif1	Chchd10
Fbxo15	Chchd10
Dmrt1	Chchd10
Elf5	Chchd10
Hnf4a	Chchd10
Id3	Chchd10
Jun	Chchd10
Fosl2	Chchd10
Klf3	Chchd10
Tbx5	Chchd10
Gata2	Chchd10
Dppa3	Chchd10
Inppl1	Chchd10
Sap30	Chchd10
Ets1	Chchd10
Foxl2	Chchd10
Zic1	Chchd10
Foxp3	Chchd10
Pou5f1	Vpreb3
Sall4	Vpreb3
Sox2	Vpreb3
Zfp281	Gm5134
Batf3	Gm5134
Ell2	Gm5134
Myc	Gm5134
Pou5f1	Gm5134
Id1	Gm5134
Nr6a1	Gm5134
Klf4	Gm5134
Lin28a	Gm5134
Nanog	Gm5134
Ctnnb1	Gm5134
Txlng	Gm5134
Batf3	Slc5a4a
Ncl	Slc5a4a
Gli1	Slc5a4a
Esrrb	Slc5a4a
Mycn	Slc5a4a
Ell2	Slc5a4a
Tfap4	Slc5a4a
Zfp57	Slc5a4a
Fbxo15	Slc5a4a
Tle4	Slc5a4a
Nr6a1	Slc5a4a
Rpap1	Slc5a4a
Mycl1	Slc5a4a
Klf4	Slc5a4a
Mtf2	Slc5a4a
Tbx3	Slc5a4a
Trim24	Slc5a4a
Nanog	Slc5a4a
Gadd45a	Slc5a4a
Phc1	Slc5a4a
Zscan4c	Slc5a4a
Trim28	Slc5a4a
Zfp42	Slc5a4a
Sall1	Slc5a4a
Ctnnb1	Slc5a4a
Txlng	Slc5a4a
Sox9	S100b
Zfp281	Ftcd
Ncl	Ftcd
Nr0b1	Pofut2
Lin28a	Itgb2
Hmga2	Sumo3
Ugp2	Sumo3
Sub1	Sumo3
Zfp57	Sumo3
Nkx2-5	Sumo3
Hsf2bp	Sumo3
Lhx2	Sumo3
Elf5	Sumo3
Mkrn1	Sumo3
Dnmt3l	Dnmt3l
Mycn	Dnmt3l
Grhl2	Dnmt3l
Sox2	Dnmt3l
Phc1	Dnmt3l
Nr0b1	Dnmt3l
Foxg1	Olfr1355
Nr6a1	Olfr1355
Gata4	Olfr57
Nkx2-5	Cdc34
Nr6a1	Gzmm
Elf2	Fgf22
Nkx2-5	Fstl3
Mtf2	Prtn3
Zfp281	Elane
Sox2	Arid3a
Foxg1	Gpx4
Foxa1	Gpx4
Six1	Gpx4
Foxc1	Gpx4
Grhl2	Gpx4
Bcl6	Gpx4
Nkx2-5	Gpx4
[truncated: 27,535 more rows]
